# Supplementary material for: Abrogation of Junctional Adhesion Molecule-A Expression Induces Cell Apoptosis and Reduces Breast Cancer Progression
Source: PLoS One. 2011 Jun 17;6(6):e21242. doi: 10.1371/journal.pone.0021242 (PMC3117883; doi:10.1371/journal.pone.0021242)
Supplement: Table S1 — Characterization of MMTV-PyVmT JAM-A−/− signature. “MMTV-PyVmT JAM-A-signature” sheet: This file lists the probesets of the MMTV-PyVmT/JAM-A−/− signature. For each entry, the following information is reported (from left to right): (1) probeset (corresponding to the detecting probeset on Affymetrix GENE 1.0 ST Mouse GeneChips), (2) GenBank accession number of the corresponding gene, (3) Gene Symbol, (4) regulation, the criteria to designate a probeset as JamA− (MMTV-PyVmT/JAM-A−/−) up or down versus JamA+ (MMTV-PyVmT/JAM-A+/+). Genes were considered upregulated (upregulated in MMTV-PyVmT/JAM-A−/−, highlighted in red) or downregulated (upregulated in MMTV-PyVmT/JAM-A+/+, highlighted in green), (5) FC (fold-change) in the JamA-/JamA+ comparison, across all samples, (6) P-value of FC in the JamA-/JamA+, (7) Description of gene. “Functional classification” sheet: This file reports the functional annotation of genes of the MMTV-PyVmT JAM-A-signature. “Network classification” sheet: This file reports the network annotation of genes of the MMTV-PyVmT JAM-A-signature. (XLS) [file pone.0021242.s006.xls]

## Sheet: MMTV-PyVmT JAM-A signature
Probeset	Genbank	Gene Symbol	REGULATION JamA- / JamA+	FC JamA- / JamA+	P-value	Description	GO Biological Process	GO Molecular Function
10417027	NM_021386	Cldn10	JamA- up vs JamA+	3.81913	0.0180784	claudin 10	---	NM_021386 // GO:0005198 // structural molecule activity // inferred from electro
10552121	NM_009596	Abpa	JamA- up vs JamA+	3.66133	0.00895086	androgen binding protein alpha	---	---
10578904	NM_013494	Cpe	JamA- up vs JamA+	3.51806	0.00791083	carboxypeptidase E	NM_013494 // GO:0006508 // proteolysis // inferred from electronic annotation /	NM_013494 // GO:0004180 // carboxypeptidase activity // inferred from mutant phe
10552115	XM_001472232	LOC100044501	JamA- up vs JamA+	3.32302	0.0165761	similar to Androgen binding protein alpha	---	---
10422312	NM_023878	Cldn10	JamA- up vs JamA+	3.17401	0.016689	claudin 10	---	NM_023878 // GO:0005198 // structural molecule activity // inferred from electro
10551998	---		JamA- up vs JamA+	2.83656	0.023642	---	---	---
10443786	NM_008804	Pde9a	JamA- up vs JamA+	2.65885	0.00206145	phosphodiesterase 9A	NM_008804 // GO:0007165 // signal transduction // inferred from electronic annot	NM_008804 // GO:0003824 // catalytic activity // inferred from electronic annota
10492735	NM_133862	Fgg	JamA- up vs JamA+	2.53187	0.0490709	fibrinogen gamma chain	NM_133862 // GO:0007165 // signal transduction // inferred from electronic annot	NM_133862 // GO:0005102 // receptor binding // inferred from electronic annotati
10345016	NM_001025305	Tcfap2b	JamA- up vs JamA+	2.52953	0.0314894	transcription factor AP-2 beta	NM_001025305 // GO:0001822 // kidney development // inferred from mutant phenoty	NM_001025305 // GO:0003677 // DNA binding // inferred from electronic annotation
10573956	NM_009209	Slc6a2	JamA- up vs JamA+	2.52523	0.0265296	solute carrier family 6	NM_009209 // GO:0006810 // transport // inferred from electronic annotation ///	NM_009209 // GO:0005328 // neurotransmitter:sodium symporter activity // inferre
10499358	NM_001032298	Bglap2	JamA- up vs JamA+	2.40781	0.0375743	bone gamma-carboxyglutamate protein 2	NM_001032298 // GO:0001503 // ossification // inferred from electronic annotatio	NM_001032298 // GO:0005509 // calcium ion binding // inferred from electronic an
10434934	NM_175177	Bdh1	JamA- up vs JamA+	1.97639	0.0291261	3-hydroxybutyrate dehydrogenase, type 1	NM_175177 // GO:0008152 // metabolic process // inferred from electronic annotat	NM_175177 // GO:0003824 // catalytic activity // inferred from electronic annota
10496727	NM_026993	Ddah1	JamA- up vs JamA+	1.9542	0.0299543	dimethylarginine dimethylaminohydrolase 1	NM_026993 // GO:0006809 // nitric oxide biosynthetic process // not recorded //	NM_026993 // GO:0008270 // zinc ion binding // not recorded /// NM_026993 // GO
10369290	NM_029083	Ddit4	JamA- up vs JamA+	1.91131	0.00101259	DNA-damage-inducible transcript 4	NM_029083 // GO:0006915 // apoptosis // inferred from electronic annotation ///	NM_029083 // GO:0003674 // molecular_function // no biological data available /
10360382	NM_008329	Ifi204	JamA- up vs JamA+	1.90027	0.0122363	interferon activated gene 204	NM_008329 // GO:0006350 // transcription // inferred from electronic annotation	NM_008329 // GO:0003712 // transcription cofactor activity // inferred from gene
10360391	NM_001045481	Ifi203	JamA- up vs JamA+	1.8685	0.00878627	interferon activated gene 203	---	NM_001045481 // GO:0005515 // protein binding // inferred from electronic annota
10362138	NM_011704	Vnn1	JamA- up vs JamA+	1.8607	0.0495458	vanin 1	NM_011704 // GO:0002526 // acute inflammatory response // inferred from direct a	NM_011704 // GO:0016787 // hydrolase activity // inferred from electronic annota
10537062	NM_008590	Mest	JamA- up vs JamA+	1.84601	0.0128103	mesoderm specific transcript	NM_008590 // GO:0032526 // response to retinoic acid // inferred from direct ass	NM_008590 // GO:0003824 // catalytic activity // inferred from electronic annota
10384223	NM_008343	Igfbp3	JamA- up vs JamA+	1.84284	0.0128524	insulin-like growth factor binding protein 3	NM_008343 // GO:0001558 // regulation of cell growth // inferred from electronic	NM_008343 // GO:0005520 // insulin-like growth factor binding // inferred from p
10362442	NM_029726	Trdn	JamA- up vs JamA+	1.83287	0.0329343	triadin	---	---
10347583	NM_010043	Des	JamA- up vs JamA+	1.8127	0.0459748	desmin	NM_010043 // GO:0007517 // muscle development // traceable author statement ///	NM_010043 // GO:0005198 // structural molecule activity // inferred from electro
10407126	NM_152804	Plk2	JamA- up vs JamA+	1.79749	0.0161516	polo-like kinase 2 (Drosophila)	NM_152804 // GO:0000278 // mitotic cell cycle // inferred from mutant phenotype	NM_152804 // GO:0000166 // nucleotide binding // inferred from electronic annota
10589494	NM_013884	Cspg5	JamA- up vs JamA+	1.76422	0.0211303	chondroitin sulfate proteoglycan 5	NM_013884 // GO:0001558 // regulation of cell growth // inferred from electronic	---
10462853	NM_007811	Cyp26a1	JamA- up vs JamA+	1.73444	0.00175256	cytochrome P450, family 26, subfamily a, polypeptide 1	NM_007811 // GO:0007417 // central nervous system development // inferred from g	NM_007811 // GO:0004497 // monooxygenase activity // inferred from electronic an
10440258	NM_010140	Epha3	JamA- up vs JamA+	1.72512	0.0434339	Eph receptor A3	NM_010140 // GO:0006468 // protein amino acid phosphorylation // inferred from e	NM_010140 // GO:0000166 // nucleotide binding // inferred from electronic annota
10543959	NM_008973	Ptn	JamA- up vs JamA+	1.72335	0.0160221	pleiotrophin	NM_008973 // GO:0001503 // ossification // inferred from direct assay /// NM_00	NM_008973 // GO:0008083 // growth factor activity // inferred from electronic an
10552299	NM_183166	EG233164	JamA- up vs JamA+	1.71433	0.00243575	predicted gene	---	---
10583044	NM_008607	Mmp13	JamA- up vs JamA+	1.7111	0.0439947	matrix metallopeptidase 13	NM_008607 // GO:0006508 // proteolysis // inferred from electronic annotation /	NM_008607 // GO:0003824 // catalytic activity // inferred from electronic annota
10428222	NM_134094	Ncald	JamA- up vs JamA+	1.70142	0.00623663	neurocalcin delta	---	NM_134094 // GO:0005509 // calcium ion binding // inferred from electronic annot
10419578	NM_013864	Ndrg2	JamA- up vs JamA+	1.70004	0.0179186	N-myc downstream regulated gene 2	NM_013864 // GO:0007275 // multicellular organismal development // inferred from	---
10535956	NM_146258	Stard13	JamA- up vs JamA+	1.69856	0.00454943	StAR-related lipid transfer (START) domain containing 13	NM_146258 // GO:0007049 // cell cycle // inferred from electronic annotation //	NM_146258 // GO:0005096 // GTPase activator activity // inferred from electronic
10467842	NM_010324	Got1	JamA- up vs JamA+	1.67942	0.0259187	glutamate oxaloacetate transaminase 1, soluble	NM_010324 // GO:0006107 // oxaloacetate metabolic process // inferred from direc	NM_010324 // GO:0003824 // catalytic activity // inferred from electronic annota
10467124	NM_007392	Acta2	JamA- up vs JamA+	1.67072	0.00416022	actin, alpha 2, smooth muscle, aorta	NM_007392 // GO:0008217 // regulation of blood pressure // inferred from mutant	NM_007392 // GO:0000166 // nucleotide binding // inferred from electronic annota
10499899	NM_009264	Sprr1a	JamA- up vs JamA+	1.66959	9.28509e-05	small proline-rich protein 1A	NM_009264 // GO:0031424 // keratinization // inferred from electronic annotation	NM_009264 // GO:0005198 // structural molecule activity // inferred from electro
10424853	NM_021555	Brp16	JamA- up vs JamA+	1.66714	0.00575661	brain protein 16	NM_021555 // GO:0008150 // biological_process // no biological data available /	NM_021555 // GO:0003674 // molecular_function // no biological data available /
10588691	NM_008317	Hyal1	JamA- up vs JamA+	1.66184	0.0153703	hyaluronoglucosaminidase 1	NM_008317 // GO:0005975 // carbohydrate metabolic process // inferred from elect	NM_008317 // GO:0003824 // catalytic activity // inferred from electronic annota
10366043	NM_026268	Dusp6	JamA- up vs JamA+	1.66084	0.0250719	dual specificity phosphatase 6	NM_026268 // GO:0006470 // protein amino acid dephosphorylation // inferred from	NM_026268 // GO:0004721 // phosphoprotein phosphatase activity // inferred from
10423363	NM_020332	Ank	JamA- up vs JamA+	1.65954	0.0202355	progressive ankylosis	NM_020332 // GO:0006810 // transport // inferred from electronic annotation ///	NM_020332 // GO:0015114 // phosphate transmembrane transporter activity // infer
10470392	NM_029981	Adamtsl2	JamA- up vs JamA+	1.65745	0.0463222	ADAMTS-like 2	NM_029981 // GO:0008150 // biological_process // no biological data available /	NM_029981 // GO:0003674 // molecular_function // no biological data available /
10568568	NM_016978	Oat	JamA- up vs JamA+	1.65284	0.0327978	ornithine aminotransferase	---	NM_016978 // GO:0003824 // catalytic activity // inferred from electronic annota
10460157	NM_013495	Cpt1a	JamA- up vs JamA+	1.64509	0.00643826	carnitine palmitoyltransferase 1a, liver	NM_013495 // GO:0006629 // lipid metabolic process // inferred from electronic a	NM_013495 // GO:0004095 // carnitine O-palmitoyltransferase activity // inferred
10436304	NM_001014423	Abi3bp	JamA- up vs JamA+	1.64001	0.0131882	ABI gene family, member 3 (NESH) binding protein	---	---
10518408	NM_011122	Plod1	JamA- up vs JamA+	1.63915	0.040813	procollagen-lysine, 2-oxoglutarate 5-dioxygenase 1	NM_011122 // GO:0019538 // protein metabolic process // inferred from electronic	NM_011122 // GO:0005506 // iron ion binding // inferred from electronic annotati
10596051	NM_001101483	Tmem22	JamA- up vs JamA+	1.62835	0.0211558	transmembrane protein 22	---	---
10580522	NM_172913	Tox3	JamA- up vs JamA+	1.62352	0.0471456	TOX high mobility group box family member 3	NM_172913 // GO:0006355 // regulation of transcription, DNA-dependent // inferre	NM_172913 // GO:0003677 // DNA binding // inferred from electronic annotation /
10431872	ENSMUST00000100262	Slc38a1	JamA- up vs JamA+	1.59419	0.0194766	solute carrier family 38, member 1	ENSMUST00000100262 // GO:0006810 // transport // inferred from electronic annota	ENSMUST00000100262 // GO:0015186 // L-glutamine transmembrane transporter activi
10471486	NM_001146350	Eng	JamA- up vs JamA+	1.58816	0.0372611	endoglin	NM_007932 // GO:0001525 // angiogenesis // inferred from mutant phenotype /// N	NM_007932 // GO:0005488 // binding // traceable author statement /// NM_007932
10351971	NM_019445	Fmn2	JamA- up vs JamA+	1.57949	0.0460767	formin 2	NM_019445 // GO:0007132 // meiotic metaphase I // inferred from mutant phenotype	NM_019445 // GO:0003779 // actin binding // inferred from electronic annotation
10423498	NM_146057	Dap	JamA- up vs JamA+	1.57723	0.0252863	death-associated protein	NM_146057 // GO:0006915 // apoptosis // inferred from electronic annotation ///	---
10594513	---		JamA- up vs JamA+	1.57639	0.00420581	---	---	---
10432897	NM_146063	Krt79	JamA- up vs JamA+	1.57434	0.006469	keratin 79	---	NM_146063 // GO:0005198 // structural molecule activity // inferred from electro
10568318	NM_001081268	BC039632	JamA- up vs JamA+	1.5717	0.00836384	cDNA sequence BC039632	BC151010 // GO:0006508 // proteolysis // inferred from electronic annotation //	BC151010 // GO:0004252 // serine-type endopeptidase activity // inferred from el
10499363	NM_001037939	Bglap1	JamA- up vs JamA+	1.56152	0.0067963	bone gamma carboxyglutamate protein 1	NM_001037939 // GO:0001503 // ossification // inferred from electronic annotatio	NM_001037939 // GO:0005509 // calcium ion binding // inferred from electronic an
10531931	NM_010097	Sparcl1	JamA- up vs JamA+	1.55512	0.0305391	SPARC-like 1	---	NM_010097 // GO:0005509 // calcium ion binding // inferred from electronic annot
10579525	NM_032398	Plvap	JamA- up vs JamA+	1.55019	0.0394257	plasmalemma vesicle associated protein	---	---
10431874	NM_134086	Slc38a1	JamA- up vs JamA+	1.54591	0.0440488	solute carrier family 38, member 1	NM_134086 // GO:0006810 // transport // inferred from electronic annotation ///	NM_134086 // GO:0015186 // L-glutamine transmembrane transporter activity // inf
10430370	XM_891575	EG626952	JamA- up vs JamA+	1.54381	0.0251488	predicted gene, EG626952	---	---
10345921	NM_024283	1500015O10Rik	JamA- up vs JamA+	1.5399	0.0289518	RIKEN cDNA 1500015O10 gene	---	---
10478066	NM_175692	Snhg11	JamA- up vs JamA+	1.5384	0.0140703	small nucleolar RNA host gene 11 (non-protein coding)	---	---
10532680	NM_172718	Sgsm1	JamA- up vs JamA+	1.53787	0.0319502	small G protein signaling modulator 1	NM_172718 // GO:0032313 // regulation of Rab GTPase activity // inferred from el	NM_172718 // GO:0005097 // Rab GTPase activator activity // inferred from electr
10381539	NM_175935	G6pc3	JamA- up vs JamA+	1.53785	0.00360161	glucose 6 phosphatase, catalytic, 3	NM_175935 // GO:0006094 // gluconeogenesis // inferred from electronic annotatio	NM_175935 // GO:0003824 // catalytic activity // inferred from electronic annota
10416215	NM_033325	Loxl2	JamA- up vs JamA+	1.53554	0.0247009	lysyl oxidase-like 2	NM_033325 // GO:0055114 // oxidation reduction // inferred from electronic annot	NM_033325 // GO:0004720 // protein-lysine 6-oxidase activity // inferred from el
10466624	NM_011921	Aldh1a7	JamA- up vs JamA+	1.52217	0.0176325	aldehyde dehydrogenase family 1, subfamily A7	NM_011921 // GO:0008152 // metabolic process // inferred from electronic annotat	NM_011921 // GO:0004029 // aldehyde dehydrogenase (NAD) activity // inferred fro
10426767	NM_009701	Aqp5	JamA- up vs JamA+	1.51608	0.03118	aquaporin 5	NM_009701 // GO:0006810 // transport // inferred from electronic annotation ///	NM_009701 // GO:0005215 // transporter activity // inferred from electronic anno
10392464	NM_153782	Fam20a	JamA- up vs JamA+	1.51567	0.0375531	family with sequence similarity 20, member A	---	---
10359851	NM_030724	Uck2	JamA- up vs JamA+	1.51351	0.0217572	uridine-cytidine kinase 2	NM_030724 // GO:0008152 // metabolic process // inferred from electronic annotat	NM_030724 // GO:0000166 // nucleotide binding // inferred from electronic annota
10351491	NM_177068	Olfml2b	JamA- up vs JamA+	1.50721	0.0478981	olfactomedin-like 2B	---	NM_177068 // GO:0042803 // protein homodimerization activity // inferred from ph
10582310	NM_138656	Mvd	JamA- up vs JamA+	1.50673	0.0345598	mevalonate (diphospho) decarboxylase	NM_138656 // GO:0006694 // steroid biosynthetic process // inferred from electro	NM_138656 // GO:0004163 // diphosphomevalonate decarboxylase activity // inferre
10402211	NM_011812	Fbln5	JamA- up vs JamA+	1.50551	0.0409925	fibulin 5	NM_011812 // GO:0007155 // cell adhesion // inferred from electronic annotation	NM_011812 // GO:0005509 // calcium ion binding // inferred from electronic annot
10413710	NM_027289	Nt5dc2	JamA- up vs JamA+	1.49964	0.0189601	5'-nucleotidase domain containing	---	NM_027289 // GO:0008253 // 5'-nucleotidase activity // inferred from electronic
10562234	NM_001110252	Hpn	JamA- up vs JamA+	1.49936	0.00813904	hepsin	NM_001110252 // GO:0006508 // proteolysis // inferred from electronic annotation	NM_001110252 // GO:0004252 // serine-type endopeptidase activity // inferred fro
10603066	NM_027286	Ace2	JamA- up vs JamA+	1.49767	0.00318155	angiotensin I converting enzyme (peptidyl-dipeptidase A) 2	NM_027286 // GO:0006508 // proteolysis // inferred from electronic annotation /	NM_027286 // GO:0004180 // carboxypeptidase activity // traceable author stateme
10412921	NM_008695	Nid2	JamA- up vs JamA+	1.48718	0.015905	nidogen 2	NM_008695 // GO:0007155 // cell adhesion // inferred from electronic annotation	NM_008695 // GO:0005509 // calcium ion binding // inferred from electronic annot
10391119	NM_176830	1110036O03Rik	JamA- up vs JamA+	1.4824	0.000125241	RIKEN cDNA 1110036O03 gene	---	---
10569429	NM_009876	Cdkn1c	JamA- up vs JamA+	1.48206	0.033515	cyclin-dependent kinase inhibitor 1C (P57)	NM_009876 // GO:0000122 // negative regulation of transcription from RNA polymer	NM_009876 // GO:0004860 // protein kinase inhibitor activity // inferred from el
10381250	NM_134024	Tubg1	JamA- up vs JamA+	1.479	0.0382641	tubulin, gamma 1	NM_134024 // GO:0000212 // meiotic spindle organization and biogenesis // inferr	NM_134024 // GO:0000166 // nucleotide binding // inferred from electronic annota
10604175	NM_172930	Fam70a	JamA- up vs JamA+	1.47896	0.0140951	family with sequence similarity 70, member A	---	---
10426611	NM_007581	Cacnb3	JamA- up vs JamA+	1.47353	0.0153348	calcium channel, voltage-dependent, beta 3 subunit	NM_007581 // GO:0006810 // transport // inferred from electronic annotation ///	NM_007581 // GO:0005216 // ion channel activity // inferred from electronic anno
10436666	NM_023844	Jam2	JamA- up vs JamA+	1.46672	0.00363577	junction adhesion molecule 2	---	---
10373950	NM_008698	Nipsnap1	JamA- up vs JamA+	1.46209	0.00810665	4-nitrophenylphosphatase domain and non-neuronal SNAP25	NM_008698 // GO:0008150 // biological_process // no biological data available /	NM_008698 // GO:0003674 // molecular_function // no biological data available /
10574087	NM_022331	Herpud1	JamA- up vs JamA+	1.46124	0.0329971	homocysteine-inducible, endoplasmic reticulum stress-ind	NM_022331 // GO:0006464 // protein modification process // inferred from electro	---
10537712	NM_029555	Gstk1	JamA- up vs JamA+	1.4556	0.000676937	glutathione S-transferase kappa 1	NM_029555 // GO:0006749 // glutathione metabolic process // inferred from direct	NM_029555 // GO:0004364 // glutathione transferase activity // inferred from dir
10514510	NM_010008	Cyp2j6	JamA- up vs JamA+	1.45478	0.0365748	cytochrome P450, family 2, subfamily j, polypeptide 6	NM_010008 // GO:0055114 // oxidation reduction // inferred from electronic annot	NM_010008 // GO:0004497 // monooxygenase activity // inferred from electronic an
10381260	NM_134028	Tubg2	JamA- up vs JamA+	1.45289	0.0452483	tubulin, gamma 2	NM_134028 // GO:0007017 // microtubule-based process // inferred from electronic	NM_134028 // GO:0000166 // nucleotide binding // inferred from electronic annota
10596027	NM_001033543	Il20rb	JamA- up vs JamA+	1.45276	0.0416966	interleukin 20 receptor beta	---	NM_001033543 // GO:0004872 // receptor activity // inferred from electronic anno
10426467	NM_178789	Tmem117	JamA- up vs JamA+	1.45145	0.0159556	transmembrane protein 117	---	---
10438433	NM_146958	Olfr171	JamA- up vs JamA+	1.44998	0.0190553	olfactory receptor 171	NM_146958 // GO:0007165 // signal transduction // inferred from electronic annot	NM_146958 // GO:0004871 // signal transducer activity // inferred from electroni
10430956	NM_029787	Cyb5r3	JamA- up vs JamA+	1.44989	0.00387346	cytochrome b5 reductase 3	NM_029787 // GO:0006694 // steroid biosynthetic process // inferred from electro	NM_029787 // GO:0004128 // cytochrome-b5 reductase activity // not recorded ///
10452935	BC019508	Heatr5b	JamA- up vs JamA+	1.4497	0.0337778	HEAT repeat containing 5B	---	---
10378253	NM_018883	Camkk1	JamA- up vs JamA+	1.44725	0.00417846	calcium/calmodulin-dependent protein kinase kinase 1, alp	NM_018883 // GO:0006468 // protein amino acid phosphorylation // inferred from e	NM_018883 // GO:0000166 // nucleotide binding // inferred from electronic annota
10538123	NM_174960	Gimap9	JamA- up vs JamA+	1.44724	0.00194361	GTPase, IMAP family member 9	---	---
10549108	NM_021041	Abcc9	JamA- up vs JamA+	1.44633	0.0177444	ATP-binding cassette, sub-family C (CFTR/MRP), member 9	NM_021041 // GO:0006810 // transport // inferred from electronic annotation ///	NM_021041 // GO:0000166 // nucleotide binding // inferred from electronic annota
10377319	NM_175260	Myh10	JamA- up vs JamA+	1.44605	0.0486347	myosin, heavy polypeptide 10, non-muscle	NM_175260 // GO:0000281 // cytokinesis after mitosis // inferred from mutant phe	NM_175260 // GO:0000146 // microfilament motor activity // not recorded /// NM_
10448836	NM_001001183	Tmem204	JamA- up vs JamA+	1.44279	0.0171192	transmembrane protein 204	---	---
10551966	NM_001012401	Hspb6	JamA- up vs JamA+	1.44231	0.0294722	heat shock protein, alpha-crystallin-related, B6	NM_001012401 // GO:0006950 // response to stress // inferred from electronic ann	---
10512470	NM_001110320	Cd72	JamA- up vs JamA+	1.44163	0.000650485	CD72 antigen	---	NM_001110320 // GO:0005488 // binding // inferred from electronic annotation //
10430289	NM_025931	Rabl4	JamA- up vs JamA+	1.43641	0.0132017	RAB, member of RAS oncogene family-like 4	NM_025931 // GO:0007264 // small GTPase mediated signal transduction // inferred	NM_025931 // GO:0000166 // nucleotide binding // inferred from electronic annota
10454286	NM_153058	Mapre2	JamA- up vs JamA+	1.43134	0.0319028	microtubule-associated protein, RP/EB family, member 2	NM_153058 // GO:0007049 // cell cycle // inferred from electronic annotation //	NM_153058 // GO:0005515 // protein binding // not recorded /// NM_153058 // GO:
10549162	NM_011374	St8sia1	JamA- up vs JamA+	1.43002	0.0133811	ST8 alpha-N-acetyl-neuraminide alpha-2,8-sialyltransfera	NM_011374 // GO:0006486 // protein amino acid glycosylation // inferred from ele	NM_011374 // GO:0003828 // alpha-N-acetylneuraminate alpha-2,8-sialyltransferase
10369806	BC087900	1700040L02Rik	JamA- up vs JamA+	1.42392	0.0308811	RIKEN cDNA 1700040L02 gene	---	---
10578045	NM_178591	Nrg1	JamA- up vs JamA+	1.42331	0.0120258	neuregulin 1	NM_178591 // GO:0000165 // MAPKKK cascade // inferred from direct assay /// NM_	NM_178591 // GO:0003712 // transcription cofactor activity // not recorded ///
10367507	NM_001011849	Olfr792	JamA- up vs JamA+	1.42117	0.0112197	olfactory receptor 792	NM_001011849 // GO:0007165 // signal transduction // inferred from electronic an	NM_001011849 // GO:0004871 // signal transducer activity // inferred from electr
10567995	NM_019738	Nupr1	JamA- up vs JamA+	1.41608	0.00379315	nuclear protein 1	NM_019738 // GO:0002526 // acute inflammatory response // inferred from mutant p	NM_019738 // GO:0003674 // molecular_function // no biological data available /
10426557	NM_021514	Pfkm	JamA- up vs JamA+	1.41502	0.00123146	phosphofructokinase, muscle	NM_021514 // GO:0006096 // glycolysis // inferred from electronic annotation //	NM_021514 // GO:0000166 // nucleotide binding // inferred from electronic annota
10431601	NM_009713	Arsa	JamA- up vs JamA+	1.41403	0.00107095	arylsulfatase A	NM_009713 // GO:0007339 // binding of sperm to zona pellucida // inferred from m	NM_009713 // GO:0000287 // magnesium ion binding // inferred from electronic ann
10583732	NM_010700	Ldlr	JamA- up vs JamA+	1.41333	0.0298572	low density lipoprotein receptor	NM_010700 // GO:0006629 // lipid metabolic process // inferred from genetic inte	NM_010700 // GO:0004872 // receptor activity // inferred from electronic annotat
10482500	NM_028810	Rnd3	JamA- up vs JamA+	1.41322	0.00777495	Rho family GTPase 3	NM_028810 // GO:0007264 // small GTPase mediated signal transduction // inferred	NM_028810 // GO:0000166 // nucleotide binding // inferred from electronic annota
10554743	---		JamA- up vs JamA+	1.41304	0.0394351	---	---	---
10584504	ENSMUST00000078557	Olfr150	JamA- up vs JamA+	1.41139	0.0102339	olfactory receptor 150	NM_146440 // GO:0007165 // signal transduction // inferred from electronic annot	NM_146440 // GO:0004871 // signal transducer activity // inferred from electroni
10569437	NM_009434	Phlda2	JamA- up vs JamA+	1.41123	0.00824942	pleckstrin homology-like domain, family A, member 2	NM_009434 // GO:0009887 // organ morphogenesis // inferred from mutant phenotype	---
10447649	NM_001081416	Fndc1	JamA- up vs JamA+	1.41093	0.0135868	fibronectin type III domain containing 1	---	---
10442134	NM_001104569	Vmn2r107	JamA- up vs JamA+	1.40351	0.0034203	vomeronasal 2, receptor 107	NM_001104569 // GO:0007165 // signal transduction // inferred from electronic an	NM_001104569 // GO:0004871 // signal transducer activity // inferred from electr
10453634	ENSMUST00000097689	ENSMUSG00000073646	JamA- up vs JamA+	1.40239	0.000285573	predicted gene, ENSMUSG00000073646	---	---
10351769	NM_080419	Igsf8	JamA- up vs JamA+	1.39683	0.0305233	immunoglobulin superfamily, member 8	NM_080419 // GO:0008150 // biological_process // no biological data available /	NM_080419 // GO:0005515 // protein binding // inferred from direct assay /// EN
10438555	NM_009379	Thpo	JamA- up vs JamA+	1.39668	0.0377079	thrombopoietin	NM_009379 // GO:0008283 // cell proliferation // inferred from electronic annota	NM_009379 // GO:0005125 // cytokine activity // inferred from electronic annotat
10421810	NM_025427	1190002H23Rik	JamA- up vs JamA+	1.39525	0.0309031	RIKEN cDNA 1190002H23 gene	NM_025427 // GO:0007049 // cell cycle // not recorded /// ENSMUST00000022595 //	NM_025427 // GO:0005515 // protein binding // inferred from physical interaction
10350630	NM_022018	Fam129a	JamA- up vs JamA+	1.39516	0.0313936	family with sequence similarity 129, member A	NM_022018 // GO:0008150 // biological_process // no biological data available /	NM_022018 // GO:0003674 // molecular_function // no biological data available /
10471129	NM_019681	Freq	JamA- up vs JamA+	1.39373	0.0385259	frequenin homolog (Drosophila)	NM_019681 // GO:0050806 // positive regulation of synaptic transmission // trace	NM_019681 // GO:0005509 // calcium ion binding // traceable author statement //
10402708	NM_021273	Ckb	JamA- up vs JamA+	1.39366	0.0300233	creatine kinase, brain	---	NM_021273 // GO:0000166 // nucleotide binding // inferred from electronic annota
10558773	NM_177897	B4galnt4	JamA- up vs JamA+	1.39293	0.0354021	beta-1,4-N-acetyl-galactosaminyl transferase 4	---	NM_177897 // GO:0016740 // transferase activity // inferred from electronic anno
10515220	NM_010173	Faah	JamA- up vs JamA+	1.39073	0.0165174	fatty acid amide hydrolase	---	NM_010173 // GO:0016787 // hydrolase activity // inferred from electronic annota
10391277	NM_031871	Ghdc	JamA- up vs JamA+	1.38825	0.00717501	GH3 domain containing	---	---
10430974	NM_025445	Arfgap3	JamA- up vs JamA+	1.38811	0.0118973	ADP-ribosylation factor GTPase activating protein 3	NM_025445 // GO:0006810 // transport // inferred from electronic annotation ///	NM_025445 // GO:0005096 // GTPase activator activity // inferred from electronic
10405488	NM_026211	Tmed9	JamA- up vs JamA+	1.38725	0.00170695	transmembrane emp24 protein transport domain containing 9	NM_026211 // GO:0006810 // transport // inferred from electronic annotation ///	---
10537955	---		JamA- up vs JamA+	1.38432	0.00818505	---	---	---
10381304	NM_026776	Vps25	JamA- up vs JamA+	1.38087	0.00890042	vacuolar protein sorting 25 (yeast)	NM_026776 // GO:0006350 // transcription // inferred from electronic annotation	---
10531437	NM_007644	Scarb2	JamA- up vs JamA+	1.38016	0.0425357	scavenger receptor class B, member 2	NM_007644 // GO:0007155 // cell adhesion // inferred from electronic annotation	NM_007644 // GO:0004872 // receptor activity // inferred from electronic annotat
10549097	NM_008492	Ldhb	JamA- up vs JamA+	1.37969	0.0186236	lactate dehydrogenase B	NM_008492 // GO:0005975 // carbohydrate metabolic process // inferred from elect	NM_008492 // GO:0003824 // catalytic activity // inferred from electronic annota
10446253	NM_011691	Vav1	JamA- up vs JamA+	1.37876	0.0323378	vav 1 oncogene	NM_011691 // GO:0006909 // phagocytosis // inferred from genetic interaction //	NM_011691 // GO:0005085 // guanyl-nucleotide exchange factor activity // inferre
10524411	NM_001010825	Ficd	JamA- up vs JamA+	1.37728	0.00155423	FIC domain containing	---	NM_001010825 // GO:0005488 // binding // inferred from electronic annotation //
10423593	NM_033521	Laptm4b	JamA- up vs JamA+	1.37667	0.00764486	lysosomal-associated protein transmembrane 4B	NM_033521 // GO:0006810 // transport // inferred from electronic annotation ///	---
10539080	NM_011375	St3gal5	JamA- up vs JamA+	1.37654	0.0143019	ST3 beta-galactoside alpha-2,3-sialyltransferase 5	NM_011375 // GO:0006486 // protein amino acid glycosylation // inferred from ele	NM_011375 // GO:0008373 // sialyltransferase activity // inferred from electroni
10496373	NM_030143	Ddit4l	JamA- up vs JamA+	1.37458	0.0348535	DNA-damage-inducible transcript 4-like	NM_030143 // GO:0008150 // biological_process // no biological data available /	NM_030143 // GO:0003674 // molecular_function // no biological data available /
10382300	NM_011943	Map2k6	JamA- up vs JamA+	1.3719	0.0313415	mitogen-activated protein kinase kinase 6	NM_011943 // GO:0000165 // MAPKKK cascade // inferred from physical interaction	NM_011943 // GO:0000166 // nucleotide binding // inferred from electronic annota
10477169	NM_010495	Id1	JamA- up vs JamA+	1.3715	0.0174831	inhibitor of DNA binding 1	NM_010495 // GO:0000122 // negative regulation of transcription from RNA polymer	NM_010495 // GO:0005515 // protein binding // inferred from physical interaction
10351738	NM_023041	Pex19	JamA- up vs JamA+	1.37116	0.00646957	peroxisomal biogenesis factor 19	NM_023041 // GO:0007031 // peroxisome organization and biogenesis // inferred fr	NM_023041 // GO:0003674 // molecular_function // no biological data available /
10392894	NM_178035	Fads6	JamA- up vs JamA+	1.37018	0.0134436	fatty acid desaturase domain family, member 6	NM_178035 // GO:0006629 // lipid metabolic process // inferred from electronic a	NM_178035 // GO:0016491 // oxidoreductase activity // inferred from electronic a
10593842	NM_019793	Tspan3	JamA- up vs JamA+	1.36931	0.0107647	tetraspanin 3	---	---
10386388	NM_144521	Snap47	JamA- up vs JamA+	1.36615	0.0157757	synaptosomal-associated protein, 47	---	---
10438091	BC039993	2610318N02Rik	JamA- up vs JamA+	1.36273	0.0434492	RIKEN cDNA 2610318N02 gene	---	---
10369481	NM_207000	H2afy2	JamA- up vs JamA+	1.36269	0.0444576	H2A histone family, member Y2	NM_207000 // GO:0006334 // nucleosome assembly // inferred from electronic annot	NM_207000 // GO:0003677 // DNA binding // inferred from electronic annotation /
10476314	NM_011170	Prnp	JamA- up vs JamA+	1.3626	0.036403	prion protein	NM_011170 // GO:0006139 // nucleobase, nucleoside, nucleotide and nucleic acid m	NM_011170 // GO:0005507 // copper ion binding // inferred from direct assay ///
10447891	NM_009338	Acat2	JamA- up vs JamA+	1.36214	0.0102214	acetyl-Coenzyme A acetyltransferase 2	NM_009338 // GO:0008152 // metabolic process // inferred from electronic annotat	NM_009338 // GO:0003824 // catalytic activity // inferred from electronic annota
10555586	BC092062	2400001E08Rik	JamA- up vs JamA+	1.36147	0.0322354	RIKEN cDNA 2400001E08 gene	---	---
10553477	NM_177694	Ano5	JamA- up vs JamA+	1.3614	0.0419729	anoctamin 5	---	---
10572745	NM_146338	Olfr374	JamA- up vs JamA+	1.36115	0.0288641	olfactory receptor 374	NM_146338 // GO:0007165 // signal transduction // inferred from electronic annot	NM_146338 // GO:0004871 // signal transducer activity // inferred from electroni
10468489	NM_133216	Xpnpep1	JamA- up vs JamA+	1.36025	0.0183116	X-prolyl aminopeptidase (aminopeptidase P) 1, soluble	NM_133216 // GO:0006508 // proteolysis // inferred from electronic annotation /	NM_133216 // GO:0004177 // aminopeptidase activity // inferred from electronic a
10465005	NM_001038231	Banf1	JamA- up vs JamA+	1.36002	0.0329916	barrier to autointegration factor 1	NM_001038231 // GO:0015074 // DNA integration // inferred from direct assay ///	NM_001038231 // GO:0003677 // DNA binding // inferred from direct assay /// NM_
10366707	NM_016847	Avpr1a	JamA- up vs JamA+	1.35869	0.000123648	arginine vasopressin receptor 1A	NM_016847 // GO:0001992 // regulation of systemic arterial blood pressure by vas	NM_016847 // GO:0001584 // rhodopsin-like receptor activity // inferred from ele
10491083	NM_178772	Aadacl1	JamA- up vs JamA+	1.35801	0.0165201	arylacetamide deacetylase-like 1	NM_178772 // GO:0008152 // metabolic process // inferred from electronic annotat	NM_178772 // GO:0016787 // hydrolase activity // inferred from electronic annota
10352314	NM_010094	Lefty1	JamA- up vs JamA+	1.3568	0.0241881	left right determination factor 1	NM_010094 // GO:0007275 // multicellular organismal development // inferred from	NM_010094 // GO:0005125 // cytokine activity // inferred from electronic annotat
10538802	NM_172399	A930038C07Rik	JamA- up vs JamA+	1.35617	0.0061018	RIKEN cDNA A930038C07 gene	---	---
10554718	NM_001105184	Vmn2r71	JamA- up vs JamA+	1.35305	0.0276888	vomeronasal 2, receptor 71	---	---
10523579	NM_029270	Arhgap24	JamA- up vs JamA+	1.35075	0.0391646	Rho GTPase activating protein 24	NM_029270 // GO:0001525 // angiogenesis // inferred from electronic annotation	NM_029270 // GO:0003674 // molecular_function // no biological data available /
10389990	NM_027984	Epn3	JamA- up vs JamA+	1.3494	0.00148274	epsin 3	---	NM_027984 // GO:0008289 // lipid binding // inferred from electronic annotation
10561008	NM_001039185	Ceacam1	JamA- up vs JamA+	1.34882	0.0364316	carcinoembryonic antigen-related cell adhesion molecu	NM_001039185 // GO:0043406 // positive regulation of MAP kinase activity // not	NM_001039185 // GO:0004872 // receptor activity // inferred from electronic anno
10425559	NM_145993	L3mbtl2	JamA- up vs JamA+	1.34879	0.0189377	l(3)mbt-like 2 (Drosophila)	NM_145993 // GO:0006350 // transcription // inferred from electronic annotation	NM_145993 // GO:0008270 // zinc ion binding // inferred from electronic annotati
10364194	NM_146006	Lss	JamA- up vs JamA+	1.34826	0.0179724	lanosterol synthase	NM_146006 // GO:0006694 // steroid biosynthetic process // inferred from electro	NM_146006 // GO:0000250 // lanosterol synthase activity // inferred from electro
10573939	NM_173014	Lpcat2	JamA- up vs JamA+	1.34752	0.0287925	lysophosphatidylcholine acyltransferase 2	NM_173014 // GO:0006663 // platelet activating factor biosynthetic process // in	NM_173014 // GO:0005509 // calcium ion binding // inferred from electronic annot
10432923	NM_001033277	Spryd3	JamA- up vs JamA+	1.34656	0.00293339	SPRY domain containing 3	---	NM_001033277 // GO:0004872 // receptor activity // inferred from electronic anno
10542953	NM_009364	Tfpi2	JamA- up vs JamA+	1.34637	0.0473328	tissue factor pathway inhibitor 2	NM_009364 // GO:0007596 // blood coagulation // inferred from electronic annotat	NM_009364 // GO:0004866 // endopeptidase inhibitor activity // inferred from ele
10376603	NM_021354	Drg2	JamA- up vs JamA+	1.34539	0.00981942	developmentally regulated GTP binding protein 2	NM_021354 // GO:0008150 // biological_process // no biological data available /	NM_021354 // GO:0000166 // nucleotide binding // inferred from electronic annota
10361234	NM_008288	Hsd11b1	JamA- up vs JamA+	1.34537	0.0101948	hydroxysteroid 11-beta dehydrogenase 1	NM_008288 // GO:0006629 // lipid metabolic process // inferred from electronic a	NM_008288 // GO:0003824 // catalytic activity // inferred from electronic annota
10603764	NM_010883	Ndp	JamA- up vs JamA+	1.34451	0.00431233	Norrie disease (pseudoglioma) (human)	NM_010883 // GO:0001890 // placenta development // inferred from mutant phenotyp	---
10465342	NM_028454	Tm7sf2	JamA- up vs JamA+	1.34126	0.0417442	transmembrane 7 superfamily member 2	NM_028454 // GO:0006694 // steroid biosynthetic process // inferred from electro	NM_028454 // GO:0016491 // oxidoreductase activity // inferred from electronic a
10537296	---		JamA- up vs JamA+	1.34068	0.0192221	---	---	---
10452030	NM_025836	M6prbp1	JamA- up vs JamA+	1.34021	0.0371242	mannose-6-phosphate receptor binding protein 1	NM_025836 // GO:0006810 // transport // inferred from electronic annotation ///	NM_025836 // GO:0004872 // receptor activity // inferred from electronic annotat
10392856	NM_025400	Nat9	JamA- up vs JamA+	1.33985	0.0105499	N-acetyltransferase 9 (GCN5-related, putative)	NM_025400 // GO:0008152 // metabolic process // inferred from electronic annotat	NM_025400 // GO:0008080 // N-acetyltransferase activity // inferred from electro
10388409	NM_026653	Rpa1	JamA- up vs JamA+	1.33938	0.0333108	replication protein A1	NM_026653 // GO:0006260 // DNA replication // inferred from electronic annotatio	NM_026653 // GO:0003676 // nucleic acid binding // inferred from electronic anno
10380732	NM_026154	Mrpl10	JamA- up vs JamA+	1.33895	0.0399092	mitochondrial ribosomal protein L10	NM_026154 // GO:0042254 // ribosome biogenesis // inferred from sequence or stru	NM_026154 // GO:0003735 // structural constituent of ribosome // inferred from s
10406551	NM_024272	Ssbp2	JamA- up vs JamA+	1.33807	0.00126891	single-stranded DNA binding protein 2	NM_024272 // GO:0006350 // transcription // inferred from electronic annotation	NM_024272 // GO:0003677 // DNA binding // inferred from electronic annotation /
10608628	ENSMUST00000106010	LOC100041704	JamA- up vs JamA+	1.33685	0.0393004	similar to spermiogenesis specific transcr	---	---
10379034	NM_026708	Tlcd1	JamA- up vs JamA+	1.33666	0.0392166	TLC domain containing 1	---	---
10364239	NM_031196	Slc19a1	JamA- up vs JamA+	1.33647	0.0230661	solute carrier family 19 (sodium/hydrogen exchanger), me	NM_031196 // GO:0006810 // transport // inferred from electronic annotation ///	NM_031196 // GO:0005542 // folic acid binding // inferred from electronic annota
10379153	NM_009657	Aldoc	JamA- up vs JamA+	1.33466	0.0326491	aldolase C, fructose-bisphosphate	NM_009657 // GO:0006096 // glycolysis // inferred from electronic annotation //	NM_009657 // GO:0003824 // catalytic activity // inferred from electronic annota
10568266	NM_001033040	Gm166	JamA- up vs JamA+	1.33455	0.00612272	gene model 166, (NCBI)	---	---
10487447	NM_145532	Mall	JamA- up vs JamA+	1.33453	0.014558	mal, T-cell differentiation protein-like	---	---
10504504	NM_080289	Grhpr	JamA- up vs JamA+	1.33411	0.00259884	glyoxylate reductase/hydroxypyruvate reductase	NM_080289 // GO:0008152 // metabolic process // inferred from electronic annotat	NM_080289 // GO:0003824 // catalytic activity // inferred from electronic annota
10401900	NM_001039089	Sel1l	JamA- up vs JamA+	1.33365	0.0017677	sel-1 suppressor of lin-12-like (C. elegans)	NM_001039089 // GO:0007219 // Notch signaling pathway // inferred from electroni	NM_001039089 // GO:0005488 // binding // inferred from electronic annotation //
10377372	NM_028048	Slc25a35	JamA- up vs JamA+	1.33269	0.0209878	solute carrier family 25, member 35	NM_028048 // GO:0006810 // transport // inferred from electronic annotation ///	NM_028048 // GO:0005488 // binding // inferred from electronic annotation /// E
10608420	NM_009220	Ssty1	JamA- up vs JamA+	1.33225	0.0144608	spermiogenesis specific transcript on the Y 1	NM_009220 // GO:0007276 // gamete generation // inferred from electronic annotat	---
10385479	NM_001081282	Ibtk	JamA- up vs JamA+	1.33186	0.00759406	inhibitor of Bruton agammaglobulinemia tyrosine kinase	---	---
10547837	NM_013700	Usp5	JamA- up vs JamA+	1.33093	0.0104101	ubiquitin specific peptidase 5 (isopeptidase T)	NM_013700 // GO:0006511 // ubiquitin-dependent protein catabolic process // infe	NM_013700 // GO:0004221 // ubiquitin thiolesterase activity // inferred from ele
10383953	NM_080595	Emid1	JamA- up vs JamA+	1.33087	0.00938677	EMI domain containing 1	NM_080595 // GO:0006817 // phosphate transport // inferred from electronic annot	NM_080595 // GO:0005515 // protein binding // inferred from physical interaction
10431528	NM_178919	Lmf2	JamA- up vs JamA+	1.33078	0.043508	lipase maturation factor 2	---	---
10392070	NM_028126	Strada	JamA- up vs JamA+	1.32971	0.0260067	STE20-related kinase adaptor alpha	NM_028126 // GO:0006468 // protein amino acid phosphorylation // inferred from e	NM_028126 // GO:0004672 // protein kinase activity // inferred from electronic a
10495094	BC052371	6530418L21Rik	JamA- up vs JamA+	1.32937	0.0306147	RIKEN cDNA 6530418L21 gene	---	---
10374197	NM_019511	Ramp3	JamA- up vs JamA+	1.32878	0.0208424	receptor (calcitonin) activity modifying protein 3	NM_019511 // GO:0006810 // transport // inferred from electronic annotation ///	NM_019511 // GO:0004872 // receptor activity // inferred from electronic annotat
10413826	NM_145460	Oxnad1	JamA- up vs JamA+	1.32845	0.0389809	oxidoreductase NAD-binding domain containing 1	NM_145460 // GO:0055114 // oxidation reduction // inferred from electronic annot	NM_145460 // GO:0009055 // electron carrier activity // inferred from electronic
10604242	XR_032497	EG385344	JamA- up vs JamA+	1.32842	0.0316825	predicted gene, EG385344	---	---
10584512	NM_146614	Olfr971	JamA- up vs JamA+	1.32829	0.0481479	olfactory receptor 971	NM_146614 // GO:0007165 // signal transduction // inferred from electronic annot	NM_146614 // GO:0004871 // signal transducer activity // inferred from electroni
10603911	---		JamA- up vs JamA+	1.32786	0.0105819	---	---	---
10519717	NM_009152	Sema3a	JamA- up vs JamA+	1.32774	0.0212256	sema domain, immunoglobulin domain (Ig), short basic doma	NM_009152 // GO:0002027 // regulation of heart rate // inferred from mutant phen	NM_009152 // GO:0045499 // chemorepellent activity // inferred from direct assay
10393774	NM_199469	Nploc4	JamA- up vs JamA+	1.32754	0.0374836	nuclear protein localization 4 homolog (S. cerevisiae)	---	NM_199469 // GO:0008270 // zinc ion binding // inferred from electronic annotati
10592404	NM_001011756	Olfr948	JamA- up vs JamA+	1.32723	0.0074592	olfactory receptor 948	NM_001011756 // GO:0007165 // signal transduction // inferred from electronic an	NM_001011756 // GO:0004871 // signal transducer activity // inferred from electr
10598403	NM_138602	Praf2	JamA- up vs JamA+	1.32713	0.0147594	PRA1 domain family 2	NM_138602 // GO:0006810 // transport // inferred from electronic annotation ///	---
10489065	NM_013865	Ndrg3	JamA- up vs JamA+	1.32666	0.0141603	N-myc downstream regulated gene 3	---	---
10449041	NM_133719	Metrn	JamA- up vs JamA+	1.32651	0.00913851	meteorin, glial cell differentiation regulator	NM_133719 // GO:0007275 // multicellular organismal development // inferred from	NM_133719 // GO:0003674 // molecular_function // no biological data available /
10606837	NM_001024141	Nxf3	JamA- up vs JamA+	1.32531	0.026564	nuclear RNA export factor 3	NM_001024141 // GO:0016973 // poly(A)+ mRNA export from nucleus // inferred from	NM_001024141 // GO:0003729 // mRNA binding // inferred from direct assay /// NM
10448967	NM_011447	Sox8	JamA- up vs JamA+	1.32376	0.0396593	SRY-box containing gene 8	NM_011447 // GO:0001701 // in utero embryonic development // inferred from genet	NM_011447 // GO:0003677 // DNA binding // inferred from direct assay /// NM_011
10450501	NM_013693	Tnf	JamA- up vs JamA+	1.32189	0.0270941	tumor necrosis factor	NM_013693 // GO:0000122 // negative regulation of transcription from RNA polymer	NM_013693 // GO:0005125 // cytokine activity // inferred from direct assay ///
10523563	NM_173370	Cds1	JamA- up vs JamA+	1.32132	0.0363667	CDP-diacylglycerol synthase 1	NM_173370 // GO:0008654 // phospholipid biosynthetic process // inferred from el	NM_173370 // GO:0000287 // magnesium ion binding // inferred from electronic ann
10588357	NM_175324	Acad11	JamA- up vs JamA+	1.32061	0.0160732	acyl-Coenzyme A dehydrogenase family, member 11	NM_175324 // GO:0008152 // metabolic process // inferred from electronic annotat	NM_175324 // GO:0003995 // acyl-CoA dehydrogenase activity // inferred from elec
10446739	NM_030179	Clip4	JamA- up vs JamA+	1.32011	0.0374295	CAP-GLY domain containing linker protein family, member 4	---	---
10461798	NM_001011840	Olfr1463	JamA- up vs JamA+	1.31983	0.0177141	olfactory receptor 1463	NM_001011840 // GO:0007165 // signal transduction // inferred from electronic an	NM_001011840 // GO:0004871 // signal transducer activity // inferred from electr
10381697	NM_138753	Hexim1	JamA- up vs JamA+	1.31865	0.0416699	hexamethylene bis-acetamide inducible 1	NM_138753 // GO:0006350 // transcription // inferred from electronic annotation	NM_138753 // GO:0016566 // specific transcriptional repressor activity // inferr
10490731	NM_009236	Sox18	JamA- up vs JamA+	1.3176	0.0181007	SRY-box containing gene 18	NM_009236 // GO:0001525 // angiogenesis // inferred from genetic interaction //	NM_009236 // GO:0003677 // DNA binding // inferred from direct assay /// NM_009
10376482	BC002181	2310033P09Rik	JamA- up vs JamA+	1.31745	0.00408907	RIKEN cDNA 2310033P09 gene	---	---
10460263	NM_027857	Acy3	JamA- up vs JamA+	1.31709	0.00432618	aspartoacylase (aminoacylase) 3	NM_027857 // GO:0008152 // metabolic process // inferred from electronic annotat	NM_027857 // GO:0004046 // aminoacylase activity // inferred from direct assay
10543306	NM_173007	Tspan12	JamA- up vs JamA+	1.31701	0.0162814	tetraspanin 12	---	---
10351588	NM_027893	Pvrl4	JamA- up vs JamA+	1.31697	0.0437491	poliovirus receptor-related 4	NM_027893 // GO:0007155 // cell adhesion // inferred from electronic annotation	NM_027893 // GO:0005515 // protein binding // not recorded /// NM_001122680 //
10445143	NM_146288	Olfr122	JamA- up vs JamA+	1.31669	0.0420748	olfactory receptor 122	NM_146288 // GO:0007165 // signal transduction // inferred from electronic annot	NM_146288 // GO:0004871 // signal transducer activity // inferred from electroni
10391221	NM_001038010	Kat2a	JamA- up vs JamA+	1.31589	0.0136216	K(lysine) acetyltransferase 2A	NM_001038010 // GO:0001756 // somitogenesis // inferred from genetic interaction	NM_001038010 // GO:0004402 // histone acetyltransferase activity // inferred fro
10573203	NM_018771	Gipc1	JamA- up vs JamA+	1.31445	0.0234631	GIPC PDZ domain containing family, member 1	NM_018771 // GO:0006605 // protein targeting // inferred from mutant phenotype	NM_018771 // GO:0003779 // actin binding // inferred from physical interaction
10567838	NM_023712	Spns1	JamA- up vs JamA+	1.31439	0.00634188	spinster homolog 1 (Drosophila)	NM_023712 // GO:0006810 // transport // inferred from electronic annotation ///	NM_023712 // GO:0005215 // transporter activity // inferred from electronic anno
10439542	NM_001007460	Zdhhc23	JamA- up vs JamA+	1.31352	0.00120914	zinc finger, DHHC domain containing 23	NM_001007460 // GO:0008150 // biological_process // no biological data available	NM_001007460 // GO:0003674 // molecular_function // no biological data available
10540523	NM_144799	Lmcd1	JamA- up vs JamA+	1.31341	0.00317116	LIM and cysteine-rich domains 1	NM_144799 // GO:0000122 // negative regulation of transcription from RNA polymer	NM_144799 // GO:0003714 // transcription corepressor activity // inferred from d
10387219	NM_021329	Rangrf	JamA- up vs JamA+	1.31295	0.0086905	RAN guanine nucleotide release factor	NM_021329 // GO:0006810 // transport // inferred from electronic annotation ///	NM_021329 // GO:0005085 // guanyl-nucleotide exchange factor activity // inferre
10379204	NM_026389	Poldip2	JamA- up vs JamA+	1.3128	0.0196131	polymerase (DNA-directed), delta interacting protein 2	---	NM_026389 // GO:0030674 // protein binding, bridging // not recorded /// ENSMUS
10471457	NM_011373	St6galnac4	JamA- up vs JamA+	1.31267	0.0088245	ST6 (alpha-N-acetyl-neuraminyl-2,3-beta-galactosyl-1,	NM_011373 // GO:0006486 // protein amino acid glycosylation // inferred from ele	NM_011373 // GO:0008373 // sialyltransferase activity // inferred from electroni
10401181	NM_021557	Rdh11	JamA- up vs JamA+	1.31177	0.0105002	retinol dehydrogenase 11	NM_021557 // GO:0008152 // metabolic process // inferred from electronic annotat	NM_021557 // GO:0003824 // catalytic activity // inferred from electronic annota
10535807	NM_010228	Flt1	JamA- up vs JamA+	1.31141	0.0277942	FMS-like tyrosine kinase 1	NM_010228 // GO:0001525 // angiogenesis // inferred from mutant phenotype /// N	NM_010228 // GO:0000166 // nucleotide binding // inferred from electronic annota
10561063	NM_007533	Bckdha	JamA- up vs JamA+	1.3107	0.0172599	branched chain ketoacid dehydrogenase E1, alpha polypepti	NM_007533 // GO:0008152 // metabolic process // inferred from electronic annotat	NM_007533 // GO:0003863 // 3-methyl-2-oxobutanoate dehydrogenase (2-methylpropan
10552252	NM_001085385	1600014C10Rik	JamA- up vs JamA+	1.31062	0.0103975	RIKEN cDNA 1600014C10 gene	---	---
10540085	NM_007992	Fbln2	JamA- up vs JamA+	1.31042	0.0204311	fibulin 2	---	NM_007992 // GO:0005509 // calcium ion binding // inferred from electronic annot
10390473	NM_054051	Pip4k2b	JamA- up vs JamA+	1.30915	0.0055264	phosphatidylinositol-5-phosphate 4-kinase, type II, beta	NM_054051 // GO:0046488 // phosphatidylinositol metabolic process // inferred fr	NM_054051 // GO:0000166 // nucleotide binding // inferred from electronic annota
10598207			JamA- up vs JamA+	1.30864	0.00876943
10579341	NM_183170	Mpv17l2	JamA- up vs JamA+	1.30849	0.0479878	MPV17 mitochondrial membrane protein-like 2	---	---
10428698	NM_016667	Sntb1	JamA- up vs JamA+	1.30756	0.0197791	syntrophin, basic 1	---	NM_016667 // GO:0003779 // actin binding // inferred from electronic annotation
10584506	NM_001011826	Olfr967	JamA- up vs JamA+	1.30746	0.0199234	olfactory receptor 967	NM_001011826 // GO:0007165 // signal transduction // inferred from electronic an	NM_001011826 // GO:0004871 // signal transducer activity // inferred from electr
10480714	NM_001033293	Uap1l1	JamA- up vs JamA+	1.30721	0.0217066	UDP-N-acteylglucosamine pyrophosphorylase 1-like 1	NM_001033293 // GO:0008152 // metabolic process // inferred from electronic anno	NM_001033293 // GO:0016740 // transferase activity // inferred from electronic a
10391567	NM_029649	Tmem101	JamA- up vs JamA+	1.30678	0.0471721	transmembrane protein 101	---	---
10417544	NM_053115	Acox2	JamA- up vs JamA+	1.30647	0.0374859	acyl-Coenzyme A oxidase 2, branched chain	NM_053115 // GO:0006629 // lipid metabolic process // inferred from electronic a	NM_053115 // GO:0003995 // acyl-CoA dehydrogenase activity // inferred from elec
10586118	NM_138304	Calml4	JamA- up vs JamA+	1.30639	0.0165372	calmodulin-like 4	---	NM_138304 // GO:0005509 // calcium ion binding // inferred from electronic annot
10383970	NM_032396	Kremen1	JamA- up vs JamA+	1.30579	0.0461868	kringle containing transmembrane protein 1	NM_032396 // GO:0008150 // biological_process // no biological data available /	NM_032396 // GO:0003674 // molecular_function // no biological data available /
10495869	NM_146140	Tram1l1	JamA- up vs JamA+	1.30569	0.0268284	translocation associated membrane protein 1-like 1	NM_146140 // GO:0006810 // transport // inferred from electronic annotation ///	---
10544885	NM_153573	Fkbp14	JamA- up vs JamA+	1.30537	0.0240041	FK506 binding protein 14	NM_153573 // GO:0006457 // protein folding // inferred from electronic annotatio	NM_153573 // GO:0003755 // peptidyl-prolyl cis-trans isomerase activity // infer
10521678	NM_007646	Cd38	JamA- up vs JamA+	1.30503	0.0309047	CD38 antigen	NM_007646 // GO:0008152 // metabolic process // inferred from electronic annotat	NM_007646 // GO:0003824 // catalytic activity // inferred from electronic annota
10386230	AB030190	Rnf187	JamA- up vs JamA+	1.30373	0.0224349	ring finger protein 187	---	---
10384032	NM_008894	Pold2	JamA- up vs JamA+	1.3036	0.0462121	polymerase (DNA directed), delta 2, regulatory subunit	NM_008894 // GO:0006260 // DNA replication // inferred from electronic annotatio	NM_008894 // GO:0003677 // DNA binding // inferred from electronic annotation /
10445412	NM_008690	Nfkbie	JamA- up vs JamA+	1.30356	0.0175606	nuclear factor of kappa light polypeptide gene enhancer i	---	NM_008690 // GO:0005515 // protein binding // not recorded /// NM_008690 // GO:
10351616	NM_009480	Usf1	JamA- up vs JamA+	1.30168	0.0161149	upstream transcription factor 1	NM_009480 // GO:0000432 // positive regulation of transcription from RNA polymer	NM_009480 // GO:0003677 // DNA binding // inferred from direct assay /// NM_009
10479411	NM_031373	Ogfr	JamA- up vs JamA+	1.30063	0.0437752	opioid growth factor receptor	NM_031373 // GO:0001558 // regulation of cell growth // inferred from electronic	NM_031373 // GO:0004872 // receptor activity // inferred from electronic annotat
10582231	NM_133765	Fbxo31	JamA- up vs JamA+	1.30028	0.0422016	F-box protein 31	NM_133765 // GO:0008150 // biological_process // no biological data available /	NM_133765 // GO:0003674 // molecular_function // no biological data available /
10410311	NM_001001186	Zfp456	JamA- down vs JamA+	-1.30031	0.0111921	zinc finger protein 456	NM_001001186 // GO:0008150 // biological_process // no biological data available	NM_001001186 // GO:0003674 // molecular_function // no biological data available
10368486	NM_001110197	Rnf146	JamA- down vs JamA+	-1.30046	0.0259967	ring finger protein 146	---	NM_001110197 // GO:0005515 // protein binding // inferred from electronic annota
10542192	NM_001081186	D630042F21Rik	JamA- down vs JamA+	-1.30133	0.00287469	RIKEN cDNA D630042F21 gene	---	---
10461934	NM_153417	Trpm6	JamA- down vs JamA+	-1.3014	0.0130363	transient receptor potential cation channel, subfamily M,	NM_153417 // GO:0006468 // protein amino acid phosphorylation // inferred from e	NM_153417 // GO:0000166 // nucleotide binding // inferred from electronic annota
10587550	---		JamA- down vs JamA+	-1.30156	0.00531837	---	---	---
10419674	AF357382	Snord8	JamA- down vs JamA+	-1.30234	0.0406703	small nucleolar RNA, C/D box 8	---	---
10410279	---		JamA- down vs JamA+	-1.30446	0.0427789	---	---	---
10586814	---		JamA- down vs JamA+	-1.30462	0.02682	---	---	---
10542555	BC006653	MGC7817	JamA- down vs JamA+	-1.30484	0.00624332	hypothetical protein LOC620031	---	---
10554059	ENSMUST00000098385	ENSMUSG00000074077	JamA- down vs JamA+	-1.30489	0.000276309	predicted gene, ENSMUSG00000074077	---	---
10344803	NM_026493	Cspp1	JamA- down vs JamA+	-1.30607	0.00612298	centrosome and spindle pole associated protein 1	---	---
10514300	NM_177361	Ifna12	JamA- down vs JamA+	-1.30611	0.044097	interferon alpha 12	NM_177361 // GO:0006952 // defense response // inferred from electronic annotati	NM_177361 // GO:0005125 // cytokine activity // inferred from electronic annotat
10503174	NM_001081417	Chd7	JamA- down vs JamA+	-1.30756	0.0476276	chromodomain helicase DNA binding protein 7	NM_001081417 // GO:0001568 // blood vessel development // inferred from mutant p	NM_001081417 // GO:0000166 // nucleotide binding // inferred from electronic ann
10415446	NM_138652	Atp12a	JamA- down vs JamA+	-1.30815	0.0239897	ATPase, H+/K+ transporting, nongastric, alpha polypeptide	NM_138652 // GO:0006810 // transport // inferred from electronic annotation ///	NM_138652 // GO:0000166 // nucleotide binding // inferred from electronic annota
10356671	NM_147038	Olfr1416	JamA- down vs JamA+	-1.30871	0.00708097	olfactory receptor 1416	NM_147038 // GO:0007165 // signal transduction // inferred from electronic annot	NM_147038 // GO:0004871 // signal transducer activity // inferred from electroni
10349661	NM_145509	5430435G22Rik	JamA- down vs JamA+	-1.30876	0.011474	RIKEN cDNA 5430435G22 gene	NM_145509 // GO:0006810 // transport // inferred from electronic annotation ///	NM_145509 // GO:0000166 // nucleotide binding // inferred from electronic annota
10450920	AY036118	AY036118	JamA- down vs JamA+	-1.30907	0.00913934	cDNA sequence AY036118	AY036118 // GO:0008284 // positive regulation of cell proliferation // inferred	AY036118 // GO:0003674 // molecular_function // no biological data available
10595626	---		JamA- down vs JamA+	-1.30959	0.0301231	---	---	---
10363007	NM_001146089	Ascc3	JamA- down vs JamA+	-1.31089	0.0140751	activating signal cointegrator 1 complex subunit 3	---	BC059917 // GO:0004386 // helicase activity // inferred from electronic annotati
10591228	NM_011753	Zfp26	JamA- down vs JamA+	-1.31114	0.0359489	zinc finger protein 26	NM_011753 // GO:0006355 // regulation of transcription, DNA-dependent // inferre	NM_011753 // GO:0003676 // nucleic acid binding // inferred from electronic anno
10596958	---		JamA- down vs JamA+	-1.31151	0.0217038	---	---	---
10417359	NM_029288	1700001E04Rik	JamA- down vs JamA+	-1.31196	0.0216926	RIKEN cDNA 1700001E04 gene	---	---
10499967	---		JamA- down vs JamA+	-1.31249	0.03847	---	---	---
10579776	NM_030113	Arhgap10	JamA- down vs JamA+	-1.31491	0.00777956	Rho GTPase activating protein 10	NM_030113 // GO:0007010 // cytoskeleton organization and biogenesis // inferred	NM_030113 // GO:0005096 // GTPase activator activity // inferred from electronic
10417258	NM_001024712	544988	JamA- down vs JamA+	-1.31494	0.0249093	predicted gene, 544988	---	---
10417286			JamA- down vs JamA+	-1.31511	0.0211937
10484880	NM_146984	Olfr142	JamA- down vs JamA+	-1.31626	0.0107839	olfactory receptor 142	NM_146984 // GO:0007165 // signal transduction // inferred from electronic annot	NM_146984 // GO:0001584 // rhodopsin-like receptor activity // inferred from ele
10462535	NM_177096	B430203M17Rik	JamA- down vs JamA+	-1.31666	0.0102009	RIKEN cDNA B430203M17 gene	---	---
10399666	ENSMUST00000101538	9030624G23Rik	JamA- down vs JamA+	-1.31685	0.0212816	RIKEN cDNA 9030624G23 gene	---	---
10498531	NM_019937	Ccnl1	JamA- down vs JamA+	-1.31787	0.0327462	cyclin L1	NM_019937 // GO:0006350 // transcription // inferred from electronic annotation	NM_019937 // GO:0003674 // molecular_function // no biological data available /
10421526	NM_009029	Rb1	JamA- down vs JamA+	-1.31833	0.00175434	retinoblastoma 1	NM_009029 // GO:0000082 // G1/S transition of mitotic cell cycle // inferred fro	NM_009029 // GO:0003677 // DNA binding // inferred from electronic annotation /
10489241	NM_001033411	Gm826	JamA- down vs JamA+	-1.31954	0.00759785	gene model 826, (NCBI)	---	---
10606654	NM_183319	Xkrx	JamA- down vs JamA+	-1.31968	0.0317004	X Kell blood group precursor related X linked	---	---
10514366	NM_023140	Glrx3	JamA- down vs JamA+	-1.3197	0.0299964	glutaredoxin 3	ENSMUST00000064404 // GO:0045454 // cell redox homeostasis // inferred from elec	ENSMUST00000064404 // GO:0009055 // electron carrier activity // inferred from e
10428837	---		JamA- down vs JamA+	-1.31988	0.0275819	---	---	---
10425763	NM_010006	Cyp2d9	JamA- down vs JamA+	-1.32007	0.0229859	cytochrome P450, family 2, subfamily d, polypeptide 9	NM_010006 // GO:0055114 // oxidation reduction // inferred from electronic annot	NM_010006 // GO:0004497 // monooxygenase activity // inferred from electronic an
10574456	NM_001037841	Cklf	JamA- down vs JamA+	-1.32036	0.00228539	chemokine-like factor	NM_001037841 // GO:0006935 // chemotaxis // inferred from electronic annotation	NM_001037841 // GO:0005125 // cytokine activity // inferred from electronic anno
10471569	---		JamA- down vs JamA+	-1.32074	0.0137716	---	---	---
10383850	---		JamA- down vs JamA+	-1.32146	0.0462091	---	---	---
10411142	NM_016668	Bhmt	JamA- down vs JamA+	-1.32316	0.0135158	betaine-homocysteine methyltransferase	NM_016668 // GO:0009086 // methionine biosynthetic process // inferred from dire	NM_016668 // GO:0008168 // methyltransferase activity // inferred from electroni
10417264	NM_001024712	544988	JamA- down vs JamA+	-1.32323	0.0329645	predicted gene, 544988	---	---
10365492	XM_913164	EG382395	JamA- down vs JamA+	-1.3234	0.032337	predicted gene, EG382395	---	---
10420666	---		JamA- down vs JamA+	-1.32397	0.0388796	---	---	---
10498210	NM_030595	Nbea	JamA- down vs JamA+	-1.32415	0.0452128	neurobeachin	NM_030595 // GO:0006605 // protein targeting // inferred from sequence or struct	NM_030595 // GO:0019901 // protein kinase binding // inferred from direct assay
10512011	NM_013889	Zfp292	JamA- down vs JamA+	-1.32459	0.0386426	zinc finger protein 292	NM_013889 // GO:0008150 // biological_process // no biological data available /	NM_013889 // GO:0003674 // molecular_function // no biological data available /
10375503	NM_053166	Trim7	JamA- down vs JamA+	-1.32468	0.0134792	tripartite motif-containing 7	---	NM_053166 // GO:0005515 // protein binding // inferred from electronic annotatio
10457400	---		JamA- down vs JamA+	-1.32541	0.00447847	---	---	---
10514327	NM_001085533	OTTMUSG00000011268	JamA- down vs JamA+	-1.32646	0.0396974	predicted gene, OTTMUSG00000011268	---	---
10407122	---		JamA- down vs JamA+	-1.32784	0.00801614	---	---	---
10553475	NM_024277	Rps27a	JamA- down vs JamA+	-1.32856	0.0188051	ribosomal protein S27A	BC081446 // GO:0006412 // translation // inferred from electronic annotation //	BC081446 // GO:0003735 // structural constituent of ribosome // inferred from el
10582821	---		JamA- down vs JamA+	-1.32876	0.0216117	---	---	---
10417408	EF651807	LOC100038847	JamA- down vs JamA+	-1.32885	0.0388467	alpha7-takusan	---	---
10406426	NM_007684	Cetn3	JamA- down vs JamA+	-1.32917	0.00218709	centrin 3	NM_007684 // GO:0007049 // cell cycle // inferred from electronic annotation //	NM_007684 // GO:0005509 // calcium ion binding // inferred from electronic annot
10358432	NM_146231	Zfp825	JamA- down vs JamA+	-1.33056	0.0421206	zinc finger protein 825	---	NM_146231 // GO:0008270 // zinc ion binding // inferred from electronic annotati
10479938	NM_024208	Echdc3	JamA- down vs JamA+	-1.33191	0.0481835	enoyl Coenzyme A hydratase domain containing 3	NM_024208 // GO:0008152 // metabolic process // inferred from electronic annotat	NM_024208 // GO:0003824 // catalytic activity // inferred from electronic annota
10452613	NM_172964	Arhgap28	JamA- down vs JamA+	-1.33276	0.0052752	Rho GTPase activating protein 28	NM_172964 // GO:0007165 // signal transduction // inferred from electronic annot	NM_172964 // GO:0005096 // GTPase activator activity // inferred from electronic
10491191	NM_026517	Rpl22l1	JamA- down vs JamA+	-1.33313	0.0391393	ribosomal protein L22 like 1	NM_026517 // GO:0006412 // translation // inferred from electronic annotation /	NM_026517 // GO:0003735 // structural constituent of ribosome // inferred from e
10451004	NM_009847	Cd2ap	JamA- down vs JamA+	-1.33408	0.0050485	CD2-associated protein	NM_009847 // GO:0007049 // cell cycle // inferred from electronic annotation //	NM_009847 // GO:0005515 // protein binding // inferred from physical interaction
10455128	NM_053145	Pcdhb20	JamA- down vs JamA+	-1.33611	0.0386839	protocadherin beta 20	NM_053145 // GO:0007155 // cell adhesion // inferred from electronic annotation	NM_053145 // GO:0005509 // calcium ion binding // inferred from electronic annot
10505630	NM_029949	Snapc3	JamA- down vs JamA+	-1.33716	0.00753088	small nuclear RNA activating complex, polypeptide 3	NM_029949 // GO:0006350 // transcription // inferred from electronic annotation	NM_029949 // GO:0003677 // DNA binding // inferred from electronic annotation /
10349510	---		JamA- down vs JamA+	-1.33735	0.0376547	---	---	---
10394852	ENSMUST00000101567	EG668698	JamA- down vs JamA+	-1.3374	0.0404654	predicted gene, EG668698	---	---
10417458	NM_001024706	EG432825	JamA- down vs JamA+	-1.33793	0.0359589	predicted gene, EG432825	---	---
10447557	NM_175349	Ldhal6b	JamA- down vs JamA+	-1.33837	0.0324443	lactate dehydrogenase A-like 6B	NM_175349 // GO:0006096 // glycolysis // inferred from electronic annotation //	NM_175349 // GO:0004459 // L-lactate dehydrogenase activity // inferred from ele
10348789	---		JamA- down vs JamA+	-1.33859	0.00370668	---	---	---
10503570	NM_025669	Sfrs18	JamA- down vs JamA+	-1.33895	0.0173448	splicing factor, arginine/serine-rich 18	---	---
10489235	---		JamA- down vs JamA+	-1.33978	0.01223	---	---	---
10456492	NM_172631	D18Ertd653e	JamA- down vs JamA+	-1.3399	0.044947	DNA segment, Chr 18, ERATO Doi 653, expressed	---	---
10417226			JamA- down vs JamA+	-1.34007	0.0228653
10489041	NM_019745	Pdcd10	JamA- down vs JamA+	-1.34069	0.042813	programmed cell death 10	ENSMUST00000029424 // GO:0006915 // apoptosis // inferred from electronic annota	---
10555280	NM_133709	Chrdl2	JamA- down vs JamA+	-1.34108	0.0445559	chordin-like 2	NM_133709 // GO:0001503 // ossification // inferred from electronic annotation	NM_133709 // GO:0005515 // protein binding // inferred from physical interaction
10406399	AK076753	Pou5f2	JamA- down vs JamA+	-1.34113	0.0320401	POU domain class 5, transcription factor 2	AK076753 // GO:0006350 // transcription // inferred from electronic annotation	AK076753 // GO:0003674 // molecular_function // no biological data available //
10474171	NM_010125	Elf5	JamA- down vs JamA+	-1.34206	0.0275295	E74-like factor 5	NM_010125 // GO:0006350 // transcription // inferred from electronic annotation	NM_010125 // GO:0003677 // DNA binding // inferred from electronic annotation /
10493474	NM_013605	Muc1	JamA- down vs JamA+	-1.34318	0.00462086	mucin 1, transmembrane	---	---
10539617	NM_145223	Alms1	JamA- down vs JamA+	-1.34345	0.0322217	Alstrom syndrome 1 homolog (human)	NM_145223 // GO:0001678 // cellular glucose homeostasis // not recorded /// NM_	NM_145223 // GO:0003674 // molecular_function // no biological data available /
10499703	---		JamA- down vs JamA+	-1.34367	0.018308	---	---	---
10473814	NM_008653	Mybpc3	JamA- down vs JamA+	-1.34427	0.00931219	myosin binding protein C, cardiac	NM_008653 // GO:0002027 // regulation of heart rate // inferred from mutant phen	NM_008653 // GO:0003779 // actin binding // inferred from electronic annotation
10531645	NM_016690	Hnrpdl	JamA- down vs JamA+	-1.34538	0.0110702	heterogeneous nuclear ribonucleoprotein D-like	NM_016690 // GO:0006350 // transcription // inferred from electronic annotation	NM_016690 // GO:0000166 // nucleotide binding // inferred from electronic annota
10606069	NM_053264	4930444G20Rik	JamA- down vs JamA+	-1.34597	0.0198642	RIKEN cDNA 4930444G20 gene	---	---
10491607	NM_172679	4932438A13Rik	JamA- down vs JamA+	-1.34693	0.0313344	RIKEN cDNA 4932438A13 gene	---	---
10467110	NM_001013770	AI747699	JamA- down vs JamA+	-1.34714	0.0408011	expressed sequence AI747699	---	BC052506 // GO:0004806 // triacylglycerol lipase activity // inferred from elect
10398693	AF357387	Eif5	JamA- down vs JamA+	-1.34769	0.00824715	eukaryotic translation initiation factor 5	AF357387 // GO:0006412 // translation // inferred from electronic annotation //	AF357387 // GO:0000166 // nucleotide binding // inferred from electronic annotat
10400740	---		JamA- down vs JamA+	-1.34825	0.0260201	---	---	---
10527886	NM_027777	Pex1	JamA- down vs JamA+	-1.34879	0.0180857	peroxisomal biogenesis factor 1	AK162341 // GO:0006355 // regulation of transcription, DNA-dependent // inferred	AK162341 // GO:0003700 // transcription factor activity // inferred from electro
10491599	NM_172679	4932438A13Rik	JamA- down vs JamA+	-1.34899	0.0182311	RIKEN cDNA 4932438A13 gene	---	---
10447222	---		JamA- down vs JamA+	-1.35086	0.0133517	---	---	---
10543695	---		JamA- down vs JamA+	-1.35096	0.0118981	---	---	---
10465244	NR_002847	Malat1	JamA- down vs JamA+	-1.35153	0.0131811	metastasis associated lung adenocarcinoma transcript 1 (n	---	---
10516221	AK051152	D130007C19Rik	JamA- down vs JamA+	-1.35184	0.0292857	RIKEN cDNA D130007C19 gene	---	---
10456317	NM_207255	Zfp532	JamA- down vs JamA+	-1.35244	0.0023214	zinc finger protein 532	NM_207255 // GO:0006350 // transcription // inferred from electronic annotation	NM_207255 // GO:0003677 // DNA binding // inferred from electronic annotation /
10602221	---		JamA- down vs JamA+	-1.35273	0.0335263	---	---	---
10552353	---		JamA- down vs JamA+	-1.35359	0.0289032	---	---	---
10532954	NM_175403	Mlec	JamA- down vs JamA+	-1.35412	0.0411222	malectin	---	---
10479510	ENSMUST00000094214	9230112E08Rik	JamA- down vs JamA+	-1.35498	0.022392	RIKEN cDNA 9230112E08 gene	---	---
10412537	NM_001024712	544988	JamA- down vs JamA+	-1.35518	0.010258	predicted gene, 544988	---	---
10573731	ENSMUST00000074808	9430002A10Rik	JamA- down vs JamA+	-1.35709	0.0302006	RIKEN cDNA 9430002A10 gene	---	---
10407892	NM_001081058	Cdc2l5	JamA- down vs JamA+	-1.35724	0.0426433	cell division cycle 2-like 5 (cholinesterase-related c	NM_001081058 // GO:0006468 // protein amino acid phosphorylation // inferred fro	NM_001081058 // GO:0000166 // nucleotide binding // inferred from electronic ann
10412100	NM_011945	Map3k1	JamA- down vs JamA+	-1.35766	0.00875459	mitogen-activated protein kinase kinase kinase 1	NM_011945 // GO:0006468 // protein amino acid phosphorylation // inferred from e	NM_011945 // GO:0000166 // nucleotide binding // inferred from electronic annota
10359849	ENSMUST00000053686	Uck2	JamA- down vs JamA+	-1.35768	0.0142252	uridine-cytidine kinase 2	ENSMUST00000053686 // GO:0008152 // metabolic process // inferred from electroni	ENSMUST00000053686 // GO:0000166 // nucleotide binding // inferred from electron
10454651	---		JamA- down vs JamA+	-1.35817	0.0484671	---	---	---
10396608	NM_001005510	Syne2	JamA- down vs JamA+	-1.35901	0.00977425	synaptic nuclear envelope 2	NM_001005510 // GO:0008150 // biological_process // no biological data available	NM_001005510 // GO:0003674 // molecular_function // no biological data available
10555576	NM_027532	3200002M19Rik	JamA- down vs JamA+	-1.35953	0.0266178	RIKEN cDNA 3200002M19 gene	---	---
10508645	AJ278763	Snord85	JamA- down vs JamA+	-1.3597	0.0100268	small nucleolar RNA, C/D box 85	---	---
10353729	NM_053264	4930444G20Rik	JamA- down vs JamA+	-1.36194	0.018317	RIKEN cDNA 4930444G20 gene	---	---
10417239			JamA- down vs JamA+	-1.36287	0.00838593
10408898	---		JamA- down vs JamA+	-1.36339	0.0467299	---	---	---
10449999	NM_009542	Zfp101	JamA- down vs JamA+	-1.36421	0.0434431	zinc finger protein 101	---	NM_009542 // GO:0008270 // zinc ion binding // inferred from electronic annotati
10588035	XR_031771	EG667298	JamA- down vs JamA+	-1.36433	0.00532307	predicted gene, EG667298	---	---
10456721	---		JamA- down vs JamA+	-1.36645	0.045517	---	---	---
10345875	---		JamA- down vs JamA+	-1.3681	0.0347871	---	---	---
10491613	NM_172679	4932438A13Rik	JamA- down vs JamA+	-1.36813	0.0414587	RIKEN cDNA 4932438A13 gene	---	---
10439016	NM_053264	4930444G20Rik	JamA- down vs JamA+	-1.36818	0.0356258	RIKEN cDNA 4930444G20 gene	---	ENSMUST00000071308 // GO:0008233 // peptidase activity // inferred from electron
10390269	---		JamA- down vs JamA+	-1.36842	0.0406391	---	---	---
10428124	ENSMUST00000090179	Rgs22	JamA- down vs JamA+	-1.36925	0.0271746	regulator of G-protein signalling 22	---	---
10367059	NM_145424	BC089597	JamA- down vs JamA+	-1.36974	0.00723414	cDNA sequence BC089597	NM_145424 // GO:0055114 // oxidation reduction // inferred from electronic annot	NM_145424 // GO:0016491 // oxidoreductase activity // inferred from electronic a
10597619	NM_175420	9330176C04Rik	JamA- down vs JamA+	-1.37059	0.0245568	RIKEN cDNA 9330176C04 gene	---	---
10585543	XR_030731	EG665005	JamA- down vs JamA+	-1.37318	0.0220051	predicted gene, EG665005	---	---
10599335	NM_026902	Mcts1	JamA- down vs JamA+	-1.37341	0.0160439	malignant T cell amplified sequence 1	NM_026902 // GO:0001558 // regulation of cell growth // inferred from electronic	NM_026902 // GO:0003723 // RNA binding // inferred from electronic annotation /
10499128	NR_004417	Rnu73a	JamA- down vs JamA+	-1.37461	0.0346083	U73A small nuclear RNA	---	---
10575160	NM_133957	Nfat5	JamA- down vs JamA+	-1.37499	0.0414352	nuclear factor of activated T-cells 5	NM_133957 // GO:0001816 // cytokine production // inferred from direct assay //	NM_133957 // GO:0003677 // DNA binding // inferred from direct assay /// NM_133
10485607	NM_001123327	Qser1	JamA- down vs JamA+	-1.37541	0.0181486	glutamine and serine rich 1	---	---
10473547	NM_012058	Srp9	JamA- down vs JamA+	-1.37551	0.00561	signal recognition particle 9	ENSMUST00000027792 // GO:0006614 // SRP-dependent cotranslational protein target	ENSMUST00000027792 // GO:0003723 // RNA binding // inferred from electronic anno
10408616	NM_001033167	Slc22a23	JamA- down vs JamA+	-1.37667	0.0354964	solute carrier family 22, member 23	NM_001033167 // GO:0006810 // transport // inferred from electronic annotation	NM_001033167 // GO:0005215 // transporter activity // inferred from electronic a
10512024	NM_178061	Mobkl2b	JamA- down vs JamA+	-1.37706	0.00286892	MOB1, Mps One Binder kinase activator-like 2B (yeast)	---	NM_178061 // GO:0005515 // protein binding // inferred from electronic annotatio
10416945	AK053349	Mirhg1	JamA- down vs JamA+	-1.37709	0.00923687	microRNA host gene 1	---	---
10488254	---		JamA- down vs JamA+	-1.37906	0.0244257	---	---	---
10486059	---		JamA- down vs JamA+	-1.3793	0.0115357	---	---	---
10446613	ENSMUST00000092011	LOC546695	JamA- down vs JamA+	-1.38058	0.0130815	similar to ribosomal protein L12	---	---
10474271	ENSMUST00000079069	EG622282	JamA- down vs JamA+	-1.38159	0.0433849	predicted gene, EG622282	---	---
10491619	NM_172679	4932438A13Rik	JamA- down vs JamA+	-1.38163	0.0492484	RIKEN cDNA 4932438A13 gene	---	---
10491848	BC100361	Larp2	JamA- down vs JamA+	-1.38236	0.023823	La ribonucleoprotein domain family, member 2	---	BC100361 // GO:0003676 // nucleic acid binding // inferred from electronic annot
10490872	NM_028915	Lrrcc1	JamA- down vs JamA+	-1.38266	0.0360972	leucine rich repeat and coiled-coil domain containing 1	---	NM_028915 // GO:0005515 // protein binding // inferred from electronic annotatio
10544638	AB052758	Tra2a	JamA- down vs JamA+	-1.38285	0.0471516	transformer 2 alpha homolog (Drosophila)	AB052758 // GO:0006397 // mRNA processing // inferred from electronic annotation	AB052758 // GO:0000166 // nucleotide binding // inferred from electronic annotat
10366409	NM_001033261	Zfc3h1	JamA- down vs JamA+	-1.38375	0.0263965	zinc finger, C3H1-type containing	---	---
10417501	NM_001024706	EG432825	JamA- down vs JamA+	-1.38378	0.00559211	predicted gene, EG432825	---	---
10490989	NM_001042611	Cp	JamA- down vs JamA+	-1.38419	0.00149144	ceruloplasmin	NM_001042611 // GO:0006810 // transport // inferred from electronic annotation	NM_001042611 // GO:0004322 // ferroxidase activity // inferred from direct assay
10509856	---		JamA- down vs JamA+	-1.38471	0.00647791	---	---	---
10408900	---		JamA- down vs JamA+	-1.38485	0.0120077	---	---	---
10531274	NM_007568	Btc	JamA- down vs JamA+	-1.38642	0.0484743	betacellulin, epidermal growth factor family member	NM_007568 // GO:0008283 // cell proliferation // inferred from electronic annota	NM_007568 // GO:0008083 // growth factor activity // inferred from electronic an
10491609	NM_172679	4932438A13Rik	JamA- down vs JamA+	-1.38648	0.0486998	RIKEN cDNA 4932438A13 gene	---	---
10537494	NM_028358	Ssbp1	JamA- down vs JamA+	-1.38676	0.0285799	single-stranded DNA binding protein 1	NM_028358 // GO:0006260 // DNA replication // inferred from electronic annotatio	NM_028358 // GO:0003674 // molecular_function // no biological data available /
10504751	---		JamA- down vs JamA+	-1.39001	0.0437993	---	---	---
10523746	NR_024083	BC005561	JamA- down vs JamA+	-1.39114	0.025461	cDNA sequence BC005561	---	---
10491438	NM_025978	Ttc14	JamA- down vs JamA+	-1.3917	0.0386833	tetratricopeptide repeat domain 14	---	NM_025978 // GO:0003723 // RNA binding // inferred from electronic annotation /
10493343	---		JamA- down vs JamA+	-1.39221	0.0237342	---	---	---
10409713	NM_022317	Slc28a3	JamA- down vs JamA+	-1.39226	0.0473907	solute carrier family 28 (sodium-coupled nucleoside tran	NM_022317 // GO:0006810 // transport // inferred from electronic annotation ///	NM_022317 // GO:0001882 // nucleoside binding // inferred from electronic annota
10379344	ENSMUST00000100735	ENSMUSG00000072632	JamA- down vs JamA+	-1.39377	0.0130458	predicted gene, ENSMUSG00000072632	---	---
10577782	NM_001081187	Htra4	JamA- down vs JamA+	-1.39485	0.0235339	HtrA serine peptidase 4	---	---
10519346	BC099581	1700109H08Rik	JamA- down vs JamA+	-1.39667	0.0311613	RIKEN cDNA 1700109H08 gene	---	BC099581 // GO:0005509 // calcium ion binding // inferred from electronic annota
10485622	NM_001123327	Qser1	JamA- down vs JamA+	-1.39711	0.0190051	glutamine and serine rich 1	---	---
10365208	NM_001024626	BC062115	JamA- down vs JamA+	-1.39848	0.0312492	cDNA sequence BC062115	---	NM_001024626 // GO:0008270 // zinc ion binding // inferred from electronic annot
10471880	---		JamA- down vs JamA+	-1.39965	0.0421933	---	---	---
10514329	NM_001085533	OTTMUSG00000011268	JamA- down vs JamA+	-1.40027	0.0423523	predicted gene, OTTMUSG00000011268	---	---
10565567	ENSMUST00000098305	4632427E13Rik	JamA- down vs JamA+	-1.40241	0.0408536	RIKEN cDNA 4632427E13 gene	---	---
10384883	NM_176829	4931440F15Rik	JamA- down vs JamA+	-1.4037	0.0437921	RIKEN cDNA 4931440F15 gene	---	---
10404783	NM_010104	Edn1	JamA- down vs JamA+	-1.40482	0.0215585	endothelin 1	NM_010104 // GO:0001501 // skeletal development // inferred from mutant phenotyp	NM_010104 // GO:0005102 // receptor binding // inferred from direct assay /// N
10354816	NM_001042634	Clk1	JamA- down vs JamA+	-1.40627	0.0150766	CDC-like kinase 1	NM_001042634 // GO:0006468 // protein amino acid phosphorylation // inferred fro	NM_001042634 // GO:0000166 // nucleotide binding // inferred from electronic ann
10490768	ENSMUST00000091375	EG383815	JamA- down vs JamA+	-1.40749	0.0325314	predicted gene, EG383815	---	---
10491846	---		JamA- down vs JamA+	-1.40766	0.0308883	---	---	---
10345370	NM_011206	Ptpn18	JamA- down vs JamA+	-1.40971	0.0350237	protein tyrosine phosphatase, non-receptor type 18	NM_011206 // GO:0006470 // protein amino acid dephosphorylation // inferred from	NM_011206 // GO:0004721 // phosphoprotein phosphatase activity // inferred from
10491611	NM_172679	4932438A13Rik	JamA- down vs JamA+	-1.40981	0.0446388	RIKEN cDNA 4932438A13 gene	---	---
10491605	NM_172679	4932438A13Rik	JamA- down vs JamA+	-1.41093	0.0347136	RIKEN cDNA 4932438A13 gene	---	---
10415640	NR_002898	Snora65	JamA- down vs JamA+	-1.41234	0.0292237	small nucleolar RNA, H/ACA box 65	NR_002898 // GO:0008150 // biological_process // no biological data available	---
10448136	---		JamA- down vs JamA+	-1.41371	0.0119585	---	---	---
10491597	NM_172679	4932438A13Rik	JamA- down vs JamA+	-1.4178	0.0295935	RIKEN cDNA 4932438A13 gene	---	---
10367434	AK086046	ENSMUSG00000065996	JamA- down vs JamA+	-1.41834	0.0231217	predicted gene, ENSMUSG00000065996	---	---
10549615	NM_172736	Leng8	JamA- down vs JamA+	-1.41958	0.0220225	leukocyte receptor cluster (LRC) member 8	---	---
10402020	NM_001081191	Eml5	JamA- down vs JamA+	-1.42225	0.00651921	echinoderm microtubule associated protein like 5	NM_001081191 // GO:0008150 // biological_process // no biological data available	NM_001081191 // GO:0003674 // molecular_function // no biological data available
10601610	XR_030551	LOC100044428	JamA- down vs JamA+	-1.4227	0.013747	similar to transformed mouse 3T3 cell double minute	---	---
10433937	BC042570	Ppm1f	JamA- down vs JamA+	-1.42413	0.0224172	protein phosphatase 1F (PP2C domain containing)	---	---
10442236	ENSMUST00000097384	3110052M02Rik	JamA- down vs JamA+	-1.42473	0.0157228	RIKEN cDNA 3110052M02 gene	---	ENSMUST00000097384 // GO:0008270 // zinc ion binding // inferred from electronic
10436043	XR_002068	EG639644	JamA- down vs JamA+	-1.42533	0.0307908	predicted gene, EG639644	---	---
10446425	---		JamA- down vs JamA+	-1.42614	0.0310364	---	---	---
10445251	NM_133776	Gpr110	JamA- down vs JamA+	-1.42801	0.00783401	G protein-coupled receptor 110	NM_133776 // GO:0007165 // signal transduction // inferred from electronic annot	NM_133776 // GO:0004871 // signal transducer activity // inferred from electroni
10399823	---		JamA- down vs JamA+	-1.43046	0.0129687	---	---	---
10471503	BC110660	Taf1d	JamA- down vs JamA+	-1.4316	0.0420686	TATA box binding protein (Tbp)-associated factor, RNA polym	---	---
10479884	ENSMUST00000071016	OTTMUSG00000010878	JamA- down vs JamA+	-1.43379	0.0106474	predicted gene, OTTMUSG00000010878	---	---
10448235	NM_001110254	A630033E08Rik	JamA- down vs JamA+	-1.43434	0.0428235	RIKEN cDNA A630033E08 gene	---	NM_001110254 // GO:0008270 // zinc ion binding // inferred from electronic annot
10409709	---		JamA- down vs JamA+	-1.43496	0.0119849	---	---	---
10525553	---		JamA- down vs JamA+	-1.4357	0.0105281	---	---	---
10590267	NR_002902	Snora62	JamA- down vs JamA+	-1.43576	0.0169676	small nucleolar RNA, H/ACA box 62	NR_002902 // GO:0008150 // biological_process // no biological data available	---
10542021	XR_034994	EG624256	JamA- down vs JamA+	-1.43762	0.0465466	predicted gene, EG624256	---	---
10401320	NM_009620	Adam4	JamA- down vs JamA+	-1.43896	0.0455424	a disintegrin and metallopeptidase domain 4	NM_009620 // GO:0007229 // integrin-mediated signaling pathway // inferred from	---
10582337	ENSMUST00000064316	Fam38a	JamA- down vs JamA+	-1.43985	0.0462516	family with sequence similarity 38, member A	---	---
10415017	---		JamA- down vs JamA+	-1.44052	0.010002	---	---	---
10557853	ENSMUST00000079045	B230325K18Rik	JamA- down vs JamA+	-1.44134	0.0114125	RIKEN cDNA B230325K18 gene	---	---
10435767	---		JamA- down vs JamA+	-1.44157	0.0117125	---	---	---
10511444	XM_001472912	OTTMUSG00000004420	JamA- down vs JamA+	-1.44199	0.0473221	predicted gene, OTTMUSG00000004420	---	---
10361270	NM_010778	Cd46	JamA- down vs JamA+	-1.44279	0.0038221	CD46 antigen, complement regulatory protein	NM_010778 // GO:0007338 // single fertilization // inferred from electronic anno	---
10519324	NM_009873	Cdk6	JamA- down vs JamA+	-1.44382	0.000938581	cyclin-dependent kinase 6	NM_009873 // GO:0006468 // protein amino acid phosphorylation // inferred from e	NM_009873 // GO:0000166 // nucleotide binding // inferred from electronic annota
10515427	---		JamA- down vs JamA+	-1.44655	0.0129076	---	---	---
10453676	---		JamA- down vs JamA+	-1.44791	0.00664832	---	---	---
10536505	NM_008591	Met	JamA- down vs JamA+	-1.44837	0.0119458	met proto-oncogene	NM_008591 // GO:0000187 // activation of MAPK activity // inferred from physical	NM_008591 // GO:0000166 // nucleotide binding // inferred from electronic annota
10356997	---		JamA- down vs JamA+	-1.45057	0.0120805	---	---	---
10417269			JamA- down vs JamA+	-1.45374	0.0213029
10490244	ENSMUST00000122218	100039109	JamA- down vs JamA+	-1.45433	0.000826817	predicted gene, 100039109	---	---
10490271	ENSMUST00000122218	100039109	JamA- down vs JamA+	-1.45433	0.000826817	predicted gene, 100039109	---	---
10438094	---		JamA- down vs JamA+	-1.45481	0.0268812	---	---	---
10556244	AF357383	Ipo7	JamA- down vs JamA+	-1.45818	0.0488217	importin 7	AF357383 // GO:0000059 // protein import into nucleus, docking // inferred from	AF357383 // GO:0005488 // binding // inferred from electronic annotation /// AF
10356510	ENSMUST00000113094	Iqca	JamA- down vs JamA+	-1.4593	0.0183144	IQ motif containing with AAA domain	---	ENSMUST00000113094 // GO:0000166 // nucleotide binding // inferred from electron
10365286	NM_025499	Eid3	JamA- down vs JamA+	-1.46008	0.0445192	EP300 interacting inhibitor of differentiation 3	NM_025499 // GO:0006350 // transcription // inferred from electronic annotation	---
10582376	---		JamA- down vs JamA+	-1.4614	0.0345011	---	---	---
10545208	ENSMUST00000103357	Gm189	JamA- down vs JamA+	-1.46235	0.0236341	gene model 189, (NCBI)	---	---
10551431	NM_001024726	Zfp607	JamA- down vs JamA+	-1.46386	0.0219382	zinc finger proten 607	---	NM_001024726 // GO:0008270 // zinc ion binding // inferred from electronic annot
10413434	NM_001114879	D14Abb1e	JamA- down vs JamA+	-1.46452	0.0149673	DNA segment, Chr 14, Abbott 1 expressed	---	---
10346876	AF357411	Snora41	JamA- down vs JamA+	-1.46515	0.0151376	small nucleolar RNA, H/ACA box 41	---	---
10547789	NM_013535	Grcc10	JamA- down vs JamA+	-1.46536	0.0360077	gene rich cluster, C10 gene	ENSMUST00000088356 // GO:0000122 // negative regulation of transcription from RN	ENSMUST00000088356 // GO:0003714 // transcription corepressor activity // inferr
10604832	---		JamA- down vs JamA+	-1.46882	0.0113596	---	---	---
10384566	---		JamA- down vs JamA+	-1.46961	0.028042	---	---	---
10409994	ENSMUST00000099446	EG435366	JamA- down vs JamA+	-1.47398	0.0156382	predicted gene, EG435366	---	ENSMUST00000099446 // GO:0008270 // zinc ion binding // inferred from electronic
10394860	AK046228	B230354O11Rik	JamA- down vs JamA+	-1.47608	0.0212407	RIKEN cDNA B230354O11 gene	---	---
10399852	---		JamA- down vs JamA+	-1.47807	0.0306194	---	---	---
10524308	---		JamA- down vs JamA+	-1.47941	0.0235133	---	---	---
10585318	NM_001104617	Rdx	JamA- down vs JamA+	-1.47993	0.016562	radixin	NM_001104617 // GO:0030033 // microvillus biogenesis // inferred from mutant phe	NM_001104617 // GO:0003779 // actin binding // inferred from electronic annotati
10587655	NM_001142943	4930422I07Rik	JamA- down vs JamA+	-1.48033	0.00744734	RIKEN cDNA 4930422I07 gene	---	---
10500089	---		JamA- down vs JamA+	-1.48199	0.0153232	---	---	---
10517401	NM_001013756	Grhl3	JamA- down vs JamA+	-1.48627	0.0313888	grainyhead-like 3 (Drosophila)	NM_001013756 // GO:0006350 // transcription // inferred from electronic annotati	NM_001013756 // GO:0003677 // DNA binding // inferred from direct assay /// NM_
10345089	---		JamA- down vs JamA+	-1.48754	0.00475117	---	---	---
10491601	NM_172679	4932438A13Rik	JamA- down vs JamA+	-1.48793	0.0492115	RIKEN cDNA 4932438A13 gene	---	---
10488860	---		JamA- down vs JamA+	-1.4935	0.0392125	---	---	---
10594199	NM_001040426	Thsd4	JamA- down vs JamA+	-1.49545	0.0080244	thrombospondin, type I, domain containing 4	---	NM_001040426 // GO:0004222 // metalloendopeptidase activity // inferred from ele
10604505	NR_015505	6720401G13Rik	JamA- down vs JamA+	-1.49565	0.0168794	RIKEN cDNA 6720401G13 gene	---	---
10476299	---		JamA- down vs JamA+	-1.49671	0.00412375	---	---	---
10396419	---		JamA- down vs JamA+	-1.49765	0.00501565	---	---	---
10353989	---		JamA- down vs JamA+	-1.49771	0.0377549	---	---	---
10357808	NM_009227	Snrpe	JamA- down vs JamA+	-1.49772	0.0159963	small nuclear ribonucleoprotein E	NM_009227 // GO:0006397 // mRNA processing // inferred from electronic annotatio	NM_009227 // GO:0003723 // RNA binding // inferred from electronic annotation /
10436602	---		JamA- down vs JamA+	-1.49844	0.0128557	---	---	---
10507675	AY454346	Hivep3	JamA- down vs JamA+	-1.50122	0.0231334	human immunodeficiency virus type I enhancer binding prote	AY454346 // GO:0006350 // transcription // inferred from electronic annotation	AY454346 // GO:0003676 // nucleic acid binding // inferred from electronic annot
10506820	---		JamA- down vs JamA+	-1.50137	0.0118999	---	---	---
10560313	---		JamA- down vs JamA+	-1.50722	0.0218756	---	---	---
10547469	NM_001037155	Hsn2	JamA- down vs JamA+	-1.50793	0.0058299	hereditary sensory neuropathy, type II	---	---
10586074	---		JamA- down vs JamA+	-1.50994	0.018305	---	---	---
10354647	ENSMUST00000097739	Pgap1	JamA- down vs JamA+	-1.51151	0.0275033	post-GPI attachment to proteins 1	ENSMUST00000097739 // GO:0006505 // GPI anchor metabolic process // inferred fro	ENSMUST00000097739 // GO:0003824 // catalytic activity // inferred from electron
10598053	---		JamA- down vs JamA+	-1.51394	0.00548971	---	---	---
10606182	---		JamA- down vs JamA+	-1.51409	0.0195628	---	---	---
10476297	---		JamA- down vs JamA+	-1.52223	0.00420244	---	---	---
10506108	---		JamA- down vs JamA+	-1.52229	0.00171573	---	---	---
10463551	NM_007703	Elovl3	JamA- down vs JamA+	-1.52239	0.00988675	elongation of very long chain fatty acids (FEN1/Elo2, SUR	NM_007703 // GO:0006633 // fatty acid biosynthetic process // inferred from elec	---
10434741	---		JamA- down vs JamA+	-1.52363	0.0234592	---	---	---
10412258	---		JamA- down vs JamA+	-1.52555	0.0142143	---	---	---
10595529	NM_199316	4922501C03Rik	JamA- down vs JamA+	-1.52627	0.00905042	RIKEN cDNA 4922501C03 gene	NM_199316 // GO:0007049 // cell cycle // inferred from electronic annotation //	NM_199316 // GO:0005515 // protein binding // inferred from physical interaction
10358713	---		JamA- down vs JamA+	-1.53297	0.047645	---	---	---
10402061	BC049855	Eml5	JamA- down vs JamA+	-1.55245	0.000131792	echinoderm microtubule associated protein like 5	BC030361 // GO:0008150 // biological_process // no biological data available	BC030361 // GO:0003674 // molecular_function // no biological data available
10492582	---		JamA- down vs JamA+	-1.55464	0.0110842	---	---	---
10433658	---		JamA- down vs JamA+	-1.55744	0.0109504	---	---	---
10384502	---		JamA- down vs JamA+	-1.55855	0.0253136	---	---	---
10434743	---		JamA- down vs JamA+	-1.55942	0.0147187	---	---	---
10485461	BC016548	BC016548	JamA- down vs JamA+	-1.56312	0.0364039	cDNA sequence BC016548	---	---
10453688	---		JamA- down vs JamA+	-1.56655	0.00581779	---	---	---
10600566	---		JamA- down vs JamA+	-1.57454	0.000276971	---	---	---
10583310	BC056964	Taf1d	JamA- down vs JamA+	-1.58056	0.0234336	TATA box binding protein (Tbp)-associated factor, RNA polym	---	---
10350742	NM_011882	Rnasel	JamA- down vs JamA+	-1.58671	0.00338057	ribonuclease L (2', 5'-oligoisoadenylate synthetase-depen	NM_011882 // GO:0006397 // mRNA processing // inferred from electronic annotatio	NM_011882 // GO:0000166 // nucleotide binding // inferred from electronic annota
10432178	AF357413	Snora2b	JamA- down vs JamA+	-1.60836	0.00358772	small nucleolar RNA, H/ACA box 2B	---	---
10538704	---		JamA- down vs JamA+	-1.61469	0.00337821	---	---	---
10531256	ENSMUST00000088076	AU017193	JamA- down vs JamA+	-1.61503	0.0229365	expressed sequence AU017193	---	---
10349876	NM_182930	Plekha6	JamA- down vs JamA+	-1.63514	0.0232142	pleckstrin homology domain containing, family A member 6	---	---
10583203	BC107288	Phxr4	JamA- down vs JamA+	-1.63916	0.0228104	per-hexamer repeat gene 4	---	---
10360542	NM_025511	2310005N03Rik	JamA- down vs JamA+	-1.65268	0.00792752	RIKEN cDNA 2310005N03 gene	---	---
10403244	---		JamA- down vs JamA+	-1.66059	0.00668906	---	---	---
10464107	X65588	Ppnr	JamA- down vs JamA+	-1.66068	0.039836	per-pentamer repeat gene	---	---
10416958	---		JamA- down vs JamA+	-1.67221	0.0274777	---	---	---
10439667	NM_145389	BC016579	JamA- down vs JamA+	-1.69385	0.0174137	cDNA sequence, BC016579	---	---
10540231	---		JamA- down vs JamA+	-1.70189	0.0497116	---	---	---
10586967	NM_001039251	EG639396	JamA- down vs JamA+	-1.71502	0.0107	predicted gene, EG639396	---	---
10494419	ENSMUST00000098840	ENSMUSG00000074399	JamA- down vs JamA+	-1.72465	0.021662	predicted gene, ENSMUSG00000074399	---	---
10503520	NM_015767	Ttpa	JamA- down vs JamA+	-1.73267	0.00901641	tocopherol (alpha) transfer protein	NM_015767 // GO:0006810 // transport // inferred from electronic annotation ///	NM_015767 // GO:0005215 // transporter activity // inferred from electronic anno
10524234	NM_198306	Galnt9	JamA- down vs JamA+	-1.74181	0.00310051	UDP-N-acetyl-alpha-D-galactosamine:polypeptide N-acetylga	---	NM_198306 // GO:0016740 // transferase activity // inferred from electronic anno
10375559	---		JamA- down vs JamA+	-1.7547	0.016032	---	---	---
10395273	BC052902	Gdap10	JamA- down vs JamA+	-1.75754	0.00855686	ganglioside-induced differentiation-associated-protein 10	---	---
10354203	---		JamA- down vs JamA+	-1.76879	0.0124547	---	---	---
10454828	AY223547	Pnet-ps	JamA- down vs JamA+	-1.78794	0.00477192	prenatal ethanol induced mRNA, pseudogene	---	---
10500798	---		JamA- down vs JamA+	-1.79032	0.0361292	---	---	---
10415952	---		JamA- down vs JamA+	-1.79886	0.00159443	---	---	---
10514070	BC066147	2310067E19Rik	JamA- down vs JamA+	-1.8384	0.00849288	RIKEN cDNA 2310067E19 gene	---	---
10352104	ENSMUST00000111149	EG545391	JamA- down vs JamA+	-1.83945	0.0263947	predicted gene, EG545391	---	---
10417517	ENSMUST00000081331	ENSMUSG00000058570	JamA- down vs JamA+	-1.86128	0.0132664	predicted gene, ENSMUSG00000058570	---	---
10417599	---		JamA- down vs JamA+	-1.86141	0.0079576	---	---	---
10421524	---		JamA- down vs JamA+	-1.86141	0.0079576	---	---	---
10436826	---		JamA- down vs JamA+	-1.86141	0.0079576	---	---	---
10476658	---		JamA- down vs JamA+	-1.86141	0.0079576	---	---	---
10579823	---		JamA- down vs JamA+	-1.86141	0.0079576	---	---	---
10582845	---		JamA- down vs JamA+	-1.86141	0.0079576	---	---	---
10571599	---		JamA- down vs JamA+	-1.91755	0.00854673	---	---	---
10482802	NM_139200	Cytip	JamA- down vs JamA+	-1.93744	0.0120608	cytohesin 1 interacting protein	NM_139200 // GO:0030155 // regulation of cell adhesion // not recorded /// ENSM	NM_139200 // GO:0005515 // protein binding // not recorded /// ENSMUST000000281
10512884	---		JamA- down vs JamA+	-1.96695	0.00331471	---	---	---
10430866	NM_010005	Cyp2d10	JamA- down vs JamA+	-1.98513	0.0167548	cytochrome P450, family 2, subfamily d, polypeptide 10	NM_010005 // GO:0055114 // oxidation reduction // inferred from electronic annot	NM_010005 // GO:0004497 // monooxygenase activity // inferred from electronic an
10555233	---		JamA- down vs JamA+	-1.99404	0.0339658	---	---	---
10583056	NM_008605	Mmp12	JamA- down vs JamA+	-2.01782	0.0432554	matrix metallopeptidase 12	NM_008605 // GO:0006508 // proteolysis // inferred from electronic annotation /	NM_008605 // GO:0003824 // catalytic activity // inferred from electronic annota
10417510	ENSMUST00000090634	ENSMUSG00000058570	JamA- down vs JamA+	-2.07923	0.0265749	predicted gene, ENSMUSG00000058570	---	---
10421555	---		JamA- down vs JamA+	-2.08241	0.00167479	---	---	---
10608136	---		JamA- down vs JamA+	-2.25214	0.00530379	---	---	---
10466835	AF357408	Snora19	JamA- down vs JamA+	-2.32925	0.013857	small nucleolar RNA, H/ACA box 19	---	---
10468851	AF357408	Snora19	JamA- down vs JamA+	-2.32925	0.013857	small nucleolar RNA, H/ACA box 19	---	---
10582388	---		JamA- down vs JamA+	-2.57027	0.00776751	---	---	---
10435185	---		JamA- down vs JamA+	-2.75528	0.0216637	---	---	---
10529091	---		JamA- down vs JamA+	-2.86647	0.0195858	---	ENSMUST00000101411 // GO:0006800 // oxygen and reactive oxygen species metabolic	---
10550320	---		JamA- down vs JamA+	-2.99767	0.0143503	---	---	---
10582572	---		JamA- down vs JamA+	-3.32393	0.00632012	---	---	---
10378438	---		JamA- down vs JamA+	-4.59164	0.00792909	---	---	---
10582580	---		JamA- down vs JamA+	-4.75225	0.00647989	---	---	---
10582582	---		JamA- down vs JamA+	-5.23019	0.0100049	---	---	---
10582584	---		JamA- down vs JamA+	-5.23019	0.0100049	---	---	---
10351623	NM_172647	F11r	JamA- down vs JamA+	-21.0509	9.99526e-05	F11 receptor	NM_172647 // GO:0007155 // cell adhesion // inferred from direct assay /// NM_1	NM_172647 // GO:0005515 // protein binding // inferred from physical interaction

## Sheet: Functional classification
Category	p-value	Molecules	Molecules	Molecules
			Genes upregulated in JamA-/JamA+	Genes downregulated in JamA-/JamA+
Gene Expression	4.66E-05-2.01E-02	MUC1,MAP3K1,NRG1,SSBP2,LMCD1,RB1,ID1,SSBP1,EDN1,BCKDHA,EIF5,USF1,TNF,PRNP	NRG1,SSBP2,LMCD1,ID1,USF1,TNF	EDN1
Cellular Development	1.04E-04-2.01E-02	MAP2K6,THPO,BTC,NID2,CYP26A1,NRG1,TFAP2B,PTN,MMP13,PIP4K2B,SSBP2,PDCD10,TRA2A,ID1,RB1,EDN1,PLK2,NUPR1,SLC19A1,CD38,PVRL4,ENG,CDKN1C,PRNP,MUC1,OGFR,ST8SIA1,FLT1,MAP3K1,CDK6,HPN,CEACAM1,SEL1L,MET,METRN,TRPM6,SEMA3A,IGFBP3,USF1,TNF,HSD11B1	MAP2K6,THPO,NID2,CYP26A1,NRG1,TFAP2B,PTN,MMP13,PIP4K2B,SSBP2,ID1,PLK2,NUPR1,SLC19A1,CD38,PVRL4,ENG,CDKN1C,PRNP,OGFR,ST8SIA1,FLT1,HPN,CEACAM1,SEL1L,SEMA3A,IGFBP3,USF1,TNF,HSD11B1	BTC,PDCD10,TRA2A,RB1,EDN1,MUC1,MAP3K1,CDK6,MET,TRPM6
Cellular Growth and Proliferation	1.04E-04-2.01E-02	THPO,BTC,PIP4K2B,SSBP2,RB1,NUPR1,CDKN1C,ENG,FBLN5,CDK6,TFPI2,DES,SEL1L,MET,IGFBP3,VAV1,MEST,TNF,HSD11B1,MAP2K6,PHLDA2,DUSP6,PTN,NRG1,TFAP2B,MCTS1,CACNB3,PDCD10,AVPR1A,TRA2A,ID1,EDN1,PLK2,STARD13,CD38,SLC19A1,PVRL4,PLIN3,MMP12,PRNP,MUC1,OGFR,DAP,ST8SIA1,FLT1,MAP3K1,HPN,FMN2,CEACAM1,SEMA3A,TRPM6,TAF1D,CYP2J2	THPO,PIP4K2B,SSBP2,NUPR1,CDKN1C,ENG,FBLN5,TFPI2,DES,SEL1L,IGFBP3,VAV1,MEST,TNF,HSD11B1,MAP2K6,PHLDA2,DUSP6,PTN,NRG1,TFAP2B,CACNB3,AVPR1A,ID1,PLK2,STARD13,CD38,SLC19A1,PVRL4,PLIN3,PRNP,OGFR,DAP,ST8SIA1,FLT1,HPN,FMN2,CEACAM1,SEMA3A,CYP2J2	BTC,RB1,CDK6,MET,MCTS1,PDCD10,TRA2A,EDN1,MMP12,MUC1,MAP3K1,TRPM6,TAF1D
Cardiovascular System Development and Function	2.63E-04-2.01E-02	BTC,ACE2,NRG1,PTN,AVPR1A,FGG,ID1,RB1,EDN1,DDAH1,CD38,ACTG2 (includes EG:72),SOX18,ENG,ABCC9,ARHGAP24,HSPB6,FBLN5,FLT1,MAP3K1,TFPI2,CEACAM1,MET,SEMA3A,F11R,IGFBP3,TNF,MYBPC3	ACE2,NRG1,PTN,AVPR1A,FGG,ID1,DDAH1,CD38,ACTG2 (includes EG:72),SOX18,ENG,ABCC9,ARHGAP24,HSPB6,FBLN5,FLT1,TFPI2,CEACAM1,SEMA3A,IGFBP3,TNF	BTC,RB1,EDN1,MAP3K1,MET,F11R,MYBPC3
Cell Morphology	2.63E-04-2.01E-02	AQP5,THPO,ST8SIA1,BTC,FLT1,PTN,NRG1,MAP3K1,KREMEN1,SPRR1A,DES,SCARB2,MET,SEMA3A,ID1,F11R,RB1,EDN1,ALDH1A7,STARD13,IGFBP3,CDKN1C,TNF	AQP5,THPO,ST8SIA1,FLT1,PTN,NRG1,KREMEN1,SPRR1A,DES,SCARB2,SEMA3A,ID1,ALDH1A7,STARD13,IGFBP3,CDKN1C,TNF	BTC,MAP3K1,MET,F11R,RB1,EDN1
Skeletal and Muscular System Development and Function	2.63E-04-2.01E-02	MAP2K6,THPO,BTC,CYP26A1,NRG1,CHRDL2,MMP13,KREMEN1,RB1,EDN1,CD38,CDKN1C,MMP12,ENG,ST8SIA1,FBLN5,FLT1,MAP3K1,MET,LDLR,IGFBP3,CYP2J2,RAMP3,SOX8,TNF,MYBPC3	MAP2K6,THPO,CYP26A1,NRG1,MMP13,KREMEN1,CD38,CDKN1C,ENG,ST8SIA1,FBLN5,FLT1,LDLR,IGFBP3,CYP2J2,RAMP3,SOX8,TNF	BTC,CHRDL2,RB1,EDN1,MMP12,MAP3K1,MET,MYBPC3
Cellular Movement	2.72E-04-2.01E-02	MYH10,BTC,NRG1,PTN,MMP13,TSPAN3,ID1,NFAT5,EDN1,CD38,IGSF8,ENG,MMP12,ARHGAP24,PRNP,MUC1,ST8SIA1,FBLN5,FLT1,MAP3K1,CKLF,TFPI2,HPN,SEL1L,MET,CEACAM1,SEMA3A,F11R,LDLR,RND3,CYTIP,GIPC1,ALDH1A7,IGFBP3,RAMP3,CYP2J2,TNF	MYH10,,NRG1,PTN,MMP13,TSPAN3,ID1,CD38,IGSF8,ENG,ARHGAP24,PRNP,ST8SIA1,FBLN5,FLT1,TFPI2,HPN,SEL1L,CEACAM1,SEMA3A,LDLR,RND3P,GIPC1,ALDH1A7,IGFBP3,RAMP3,CYP2J2,TNF	BTC,NFAT5,EDN1,MMP12,MUC1,MAP3K1,CKLF,MET,F11R,CYTI
Tissue Development	3.3E-04-2.01E-02	ST8SIA1,FLT1,NRG1,PTN,MAP3K1,CHRDL2,MMP13,KREMEN1,FGG,CEACAM1,ID1,EDN1,ALDH1A7,IGFBP3,CD38,SOX8,IGSF8,TNF,ARHGAP24,ELF5	FLT1,NRG1,PTN,MMP13,KREMEN1,FGG,CEACAM1,ID1,ALDH1A7,IGFBP3,CD38,SOX8,IGSF8,TNF,ARHGAP24	MAP3K1,CHRDL2,EDN1,ELF5
Cell Cycle	4.01E-04-2.01E-02	MAP2K6,THPO,BTC,NRG1,PTN,C13ORF15,SSBP2,ID1,RB1,CD2AP,EDN1,PLK2,CD38,CDKN1C,PRNP,CDC2L5,FBXO31 (includes EG:79791),ST8SIA1,SGSM1,STRADA,FLT1,TUBG1,CDK6,RPA1,MET,CEACAM1,SEL1L,CETN3,CAMKK1,IGFBP3,SOX8,VAV1,TNF	MAP2K6,THPO,NRG1,PTN,C13ORF15,SSBP2,ID1,PLK2,CD38,CDKN1C,PRNP,FBXO31 (includes EG:79791),ST8SIA1,SGSM1,FLT1,TUBG1,RPA1,CEACAM1,SEL1L,CAMKK1,IGFBP3,SOX8,VAV1,TNF	BTC,RB1,CD2AP,EDN1,CDC2L5,CDK6,MET
Connective Tissue Development and Function	4.01E-04-2.01E-02	MAP2K6,MAP3K1,PTN,CDK6,CHRDL2,MMP13,KREMEN1,RB1,EDN1,PLK2,NUPR1,IGFBP3,CD38,SOX8,TNF,HSD11B1	MAP2K6,PTN,MMP13,KREMEN1,PLK2,NUPR1,IGFBP3,CD38,SOX8,TNF,HSD11B1	MAP3K1,CDK6,CHRDL2,RB1,EDN1
Gastrointestinal Disease	4.01E-04-2.01E-02	MUC1,BHMT,FLT1,TUBG1,CDK6,MMP13,MET,RB1,VNN1,ENG,TNF,CPE,TUBG2	FLT1,TUBG1,MMP13,VNN1,ENG,TNF,CPE,TUBG2	MUC1,BHMT,CDK6,MET,RB1
Hepatic System Development and Function	4.01E-04-2.01E-02	MET,CEACAM1,EDN1,TNF	CEACAM1,TNF	MET,EDN1
Nervous System Development and Function	4.01E-04-2.01E-02	MAP2K6,FAAH,MYH10,ST8SIA1,BTC,FLT1,PTN,NRG1,SPRR1A,MET,METRN,SEMA3A,TSPAN3,RB1,ALDH1A7,CDKN1C,TNF,PRNP	MAP2K6,FAAH,MYH10,ST8SIA1,FLT1,PTN,NRG1,SPRR1A,METRN,SEMA3A,TSPAN3,ALDH1A7,CDKN1C,TNF	BTC,MET,RB1
Neurological Disease	4.01E-04-2.01E-02	HNRPDL,NDRG2,CP,LDHB,FGG,CKB,ZNF808,CDKN1C,ENG,LMF2,LAPTM4B,ARHGAP10,PDE9A,LMCD1,PFKM,TMEM204,SPARCL1,NDP,C18ORF1,C2ORF40,MAPRE2,RAMP3,NPLOC4,TNF,CPE,TUBG2,SLC38A1,TTPA,CACNB3,CLIP4,SCARB2,CDS1,EDN1,PLK2,STARD13,CD38,FAM70A,SLC6A2,PRNP,CLDN10,STRADA,NDRG3,FLT1,TUBG1,HERPUD1,HIVEP3,NBEA (includes EG:26960),F11R,LDLR,UCK2	HNRPDL,NDRG2,LDHB,FGG,CKB,CDKN1C,ENG,LMF2,LAPTM4B,PDE9A,LMCD1,PFKM,TMEM204,SPARCL1,NDP,C2ORF40,MAPRE2,NPLOC4,TNF,CPE,TUBG2,SLC38A1,CACNB3,CLIP4,SCARB2,CDS1,PLK2,STARD13,CD38,FAM70A,SLC6A2,PRNP,CLDN10,STRADA,NDRG3,FLT1,TUBG1,HERPUD1,LDLR,	CP,ZNF808,ARHGAP10,C18ORF1,TTPA,EDN1,HIVEP3,NBEA (includes EG:26960),F11R,UCK2
Organismal Injury and Abnormalities	4.01E-04-2.01E-02	MAP2K6,FAAH,MUC1,FLT1,MMP13,DES,MET,VNN1,EDN1,NUPR1,ENG,MMP12,TNF	MAP2K6,FAAH,FLT1,MMP13,DES,VNN1,NUPR1,ENG,TNF	MUC1,MET,EDN1,MMP12
Tissue Morphology	4.01E-04-2.01E-02	THPO,AQP5,ST8SIA1,FBLN5,FLT1,NRG1,MAP3K1,MCTS1,DES,HPN,MET,RB1,LDLR,EDN1,IGFBP3,SLC19A1,CYP2J2,ACTG2 (includes EG:72),CDKN1C,ENG,MMP12,TNF,PRNP	THPO,AQP5,ST8SIA1,FBLN5,FLT1,NRG1,DES,HPN,LDLR,IGFBP3,SLC19A1,CYP2J2,ACTG2 (includes EG:72),CDKN1C,ENG,TNF,PRNP	MAP3K1,MCTS1,MET,RB1,EDN1,MMP12
Cell Death	4.08E-04-2.01E-02	MAP2K6,THPO,DUSP6,PTN,NRG1,TFAP2B,SPRR1A,RNASEL,LOXL2,RB1,ID1,ZNF124,EDN1,PLK2,CD38,SLC19A1,MMP12,CDKN1C,HSPB6,PRNP,MUC1,FLT1,MAP3K1,CDK6,RPA1,HPN,PFKM,CEACAM1,MET,SEMA3A,IGFBP3,VAV1,TNF,MYBPC3	MAP2K6,THPO,DUSP6,PTN,NRG1,TFAP2B,SPRR1A,LOXL2,ID1,PLK2,CD38,SLC19A1,CDKN1C,HSPB6,PRNP,FLT1,RPA1,HPN,PFKM,CEACAM1,SEMA3A,IGFBP3,VAV1,TNF	RNASEL,RB1,ZNF124,EDN1,MMP12,MUC1,MAP3K1,CDK6,MET,MYBPC3
Embryonic Development	6.31E-04-2.01E-02	CYP26A1,FLT1,MAP3K1,NRG1,METRN,RB1,ID1,EDN1,ALDH1A7,USF1,ENG,CDKN1C,TNF,HSPB6	CYP26A1,FLT1,NRG1,METRN,ID1,ALDH1A7,USF1,ENG,CDKN1C,TNF,HSPB6	MAP3K1,RB1,EDN1
Cancer	8.39E-04-2.01E-02	MALAT1,THPO,HNRPDL,CYP26A1,C13ORF15,MMP13,CP,FGG,RB1,BDH1,BCKDHA,GOT1,ENG,CDKN1C,KAT2A,ALDOC,TSPAN12,CDK6,TFPI2,MET,RDH16,CETN3,C18ORF1,IGFBP3,USF1,VAV1,MEST,TNF,HSD11B1,TUBG2,MAP2K6,BHMT,PHLDA2,DUSP6,NRG1,PTN,CHRDL2,MCTS1,TRA2A,ID1,STARD13,SLC19A1,PVRL4,MMP12,SLC6A2,MUC1,OGFR,FLT1,TUBG1,HPN,CEACAM1	THPO,CYP26A1,C13ORF15,MMP13,FGG,BDH1,BCKDHA,GOT1,ENG,CDKN1C,KAT2A,ALDOC,TSPAN12,TFPI2,IGFBP3,USF1,VAV1,MEST,TNF,HSD11B1,TUBG2,MAP2K6,PHLDA2,DUSP6,NRG1,PTN,CHRDL2,ID1,STARD13,SLC19A1,PVRL4,SLC6A2,OGFR,FLT1,TUBG1,HPN,CEACAM1	MALAT1,HNRPDL,CP,RB1,CDK6,MET,RDH16,CETN3,C18ORF1,BHMT,CHRDL2,MCTS1,TRA2A,MMP12,MUC1
Reproductive System Disease	8.39E-04-1.96E-02	MALAT1,PHLDA2,CHRDL2,C13ORF15,MMP13,CP,CD46,TRA2A,RB1,BDH1,NUPR1,MMP12,ENG,SLC6A2,MUC1,TSPAN12,FLT1,TUBG1,CDK6,TFPI2,HPN,MET,CETN3,C18ORF1,IGFBP3,MEST,TNF,HSD11B1,TUBG2	PHLDA2,CHRDL2,C13ORF15,MMP13,BDH1,NUPR1,ENG,SLC6A2,TSPAN12,FLT1,TUBG1,TFPI2,HPN,IGFBP3,MEST,TNF,HSD11B1,TUBG2	MALAT1,CP,CD46,TRA2A,RB1,MMP12,MUC1,CDK6,MET,CETN3,C18ORF1
Ophthalmic Disease	9.1E-04-2.01E-02	FAAH,FBLN5,OAT,FLT1,TUBG1,CP,TTPA,RB1,NDP,EDN1,ALMS1,FBLN2,TNF,SLC6A2,TUBG2	FAAH,FBLN5,OAT,FLT1,TUBG1,NDP,FBLN2,TNF,SLC6A2,TUBG2	CP,TTPA,RB1,EDN1,ALMS1
Reproductive System Development and Function	1.17E-03-2.01E-02	CEACAM1,RB1,ID1,EDN1,FLT1,NRG1,PTN,CD46,ENG,TNF,ELF5,PRNP	CEACAM1,ID1,FLT1,NRG1,PTN,ENG,TNF,PRNP	RB1,EDN1,CD46,ELF5
Hair and Skin Development and Function	1.19E-03-2.01E-02	NRG1,SOX18,ENG,TNF	NRG1,SOX18,ENG,TNF
Lipid Metabolism	1.29E-03-2.01E-02	MVD,ACAT2,CYP26A1,NRG1,PIP4K2B,ELOVL3,TTPA,AVPR1A,RB1,CDS1,EDN1,ALMS1,FREQ,CYB5R3,CD38,LSS,MMP12,PRNP,MUC1,FAAH,ST6GALNAC4,CPT1A,ST8SIA1,ACOX2,RDH11,FLT1,SNTB1,ARSA,RDH16,SEMA3A,LPCAT2,LDLR,ALDH1A7,VAV1,CYP2J2,TNF,ST3GAL5,HSD11B1	MVD,ACAT2,CYP26A1,NRG1,PIP4K2B,AVPR1A,CDS1,FREQ,CYB5R3,CD38,LSS,PRNP,FAAH,ST6GALNAC4,CPT1A,ST8SIA1,ACOX2,RDH11,FLT1,SNTB1,ARSA,SEMA3A,LPCAT2,LDLR,ALDH1A7,VAV1,CYP2J2,TNF,ST3GAL5,HSD11B1	ELOVL3,TTPA,RB1,EDN1,ALMS1,MMP12,MUC1,RDH16
Small Molecule Biochemistry	1.29E-03-2.01E-02	MVD,ACAT2,BTC,CYP26A1,NRG1,PIP4K2B,ELOVL3,CP,TTPA,AVPR1A,RB1,CDS1,EDN1,ALMS1,FREQ,CYB5R3,SLC19A1,CD38,LSS,ABCC9,MMP12,SLC6A2,PRNP,MUC1,FAAH,ST6GALNAC4,ST8SIA1,CPT1A,ACOX2,RDH11,FLT1,SNTB1,RPA1,ARSA,RDH16,SEMA3A,LPCAT2,LDLR,ALDH1A7,VAV1,CYP2J2,CPE,TNF,HSD11B1,ST3GAL5	MVD,ACAT2,BTC,CYP26A1,NRG1,PIP4K2B,AVPR1A,CDS1,ALMS1,FREQ,CYB5R3,SLC19A1,CD38,LSS,ABCC9,SLC6A2,PRNP,FAAH,ST6GALNAC4,ST8SIA1,CPT1A,ACOX2,RDH11,FLT1,SNTB1,RPA1,ARSA,SEMA3A,LPCAT2,LDLR,ALDH1A7,VAV1,CYP2J2,CPE,TNF,HSD11B1,ST3GAL5	ELOVL3,CP,TTPA,RB1,EDN1,MMP12,MUC1,RDH16
Carbohydrate Metabolism	1.85E-03-2.01E-02	FAAH,BTC,FLT1,AVPR1A,LDLR,LPCAT2,EDN1,FREQ,CD38,VAV1,MMP12,ABCC9,TNF,CPE,ST3GAL5	FAAH,FLT1,AVPR1A,LDLR,LPCAT2,FREQ,CD38,VAV1,ABCC9,TNF,CPE,ST3GAL5	BTC,EDN1,MMP12
Molecular Transport	1.85E-03-2.01E-02	MYH10,ACAT2,BTC,NRG1,CP,ELOVL3,AVPR1A,FGG,RB1,EDN1,FREQ,IBTK (includes EG:25998),SLC19A1,CD38,LSS,MMP12,ABCC9,SLC6A2,PRNP,FAAH,ST8SIA1,RDH11,SNTB1,TRDN,HERPUD1,ARSA,LDLR,VAV1,TNF,CPE,HSD11B1,ST3GAL5	MYH10,ACAT2,NRG1,AVPR1A,FGG,FREQ,IBTK (includes EG:25998),SLC19A1,CD38,LS,ABCC9,SLC6A2,PRNP,FAAH,ST8SIA1,RDH11,SNTB1,TRDN,HERPUD1,ARSA,LDLR,VAV1,TNF,CPE,HSD11B1,ST3GAL5	BTC,CP,ELOVL3,RB1,EDN1,MMP12
Genetic Disorder	1.93E-03-2.01E-02	MALAT1,HNRPDL,NDRG2,CP,FGG,LDHB,CKB,RB1,ZNF808,ENG,CDKN1C,ALDOC,LMF2,ARHGAP10,CPT1A,LAPTM4B,FBLN5,PDE9A,CDK6,DES,PFKM,LMCD1,MET,TMEM204,SPARCL1,C18ORF1,ANKH,C2ORF40,MAPRE2,RAMP3,NPLOC4,TNF,CPE,TUBG2,DUSP6,TFAP2B,SLC38A1,CACNB3,TTPA,CLIP4,PDCD10,SCARB2,ID1,CDS1,PLK2,ALMS1,STARD13,CD38,FAM70A,PVRL4,SOX18,MMP12,SLC6A2,PRNP,MUC1,CLDN10,STRADA,NDRG3,FLT1,TUBG1,HERPUD1,HIVEP3,NBEA (includes EG:26960),C…	NDRG2,FGG,LDHB,CKB,ENG,CDKN1C,ALDOC,LMF2,,CPT1A,LAPTM4B,FBLN5,PDE9A,DES,PFKM,LMCD1,,TMEM204,SPARCL1,ANKH,C2ORF40,MAPRE2,RAMP3,NPLOC4,TNF,CPE,TUBG2,DUSP6,TFAP2B,SLC38A1,CACNB3,CLIP4,SCARB2,ID1,CDS1,PLK2,STARD13,CD38,FAM70A,PVRL4,SOX18,SLC6A2,PRNP,CLDN10,STRADA,NDRG3,FLT1,TUBG1,HERPUD1,CEACAM1,LDLR	MALAT1,HNRPDL,CP,RB1,ZNF808,ARHGAP10,CDK6,MET,C18ORF1,TTPA,PDCD10,ALMS1,MMP12,MUC1,HIVEP3,NBEA (includes EG:26960),F11R,UCK2
Respiratory Disease	1.93E-03-1.04E-02	MALAT1,MUC1,AQP5,DUSP6,FLT1,TUBG1,CDK6,FGG,CEACAM1,MET,RB1,ID1,PVRL4,ENG,CDKN1C,MMP12,TNF,TUBG2,ALDOC	AQP5,DUSP6,FLT1,TUBG1,FGG,CEACAM1,ID1,PVRL4,ENG,CDKN1C,TNF,TUBG2,ALDOC	MALAT1,MUC1,CDK6,MET,RB1,MMP12
Cardiovascular Disease	1.98E-03-2.01E-02	MAP2K6,ACAT2,ACE2,DUSP6,FLT1,DES,SCARB2,LDLR,EDN1,BGLAP,IFNA7,ACTG2 (includes EG:72),ENG,TNF,HSD11B1,PRNP,MYBPC3	MAP2K6,ACAT2,ACE2,DUSP6,FLT1,DES,SCARB2,LDLR,BGLAP,ACTG2 (includes EG:72),ENG,TNF,HSD11B1,PRNP	EDN1,IFNA7,MYBPC3
Immune Cell Trafficking	2.03E-03-2.01E-02	CEACAM1,SEMA3A,F11R,LDLR,FLT1,TNF	CEACAM1,SEMA3A,LDLR,FLT1,TNF	F11R
Cell Signaling	2.07E-03-2.01E-02	MYH10,TRDN,HERPUD1,AVPR1A,FGG,EDN1,ALMS1,FREQ,IBTK (includes EG:25998),CD38,VAV1,TNF,PRNP	MYH10,TRDN,HERPUD1,AVPR1A,FGG,FREQ,IBTK (includes EG:25998),CD38,VAV1,TNF,PRNP	EDN1,ALMS1
Vitamin and Mineral Metabolism	2.07E-03-2.01E-02	MVD,ACAT2,CYP26A1,TTPA,FGG,EDN1,ALMS1,FREQ,IBTK (includes EG:25998),CD38,SLC19A1,LSS,PRNP,FAAH,ACOX2,RDH11,TRDN,HERPUD1,RDH16,LDLR,ALDH1A7,CYP2J2,VAV1,TNF,HSD11B1	MVD,ACAT2,CYP26A1,,FGG,,FREQ,IBTK (includes EG:25998),CD38,SLC19A1,LSS,PRNP,FAAH,ACOX2,RDH11,TRDN,HERPUD1,,LDLR,ALDH1A7,CYP2J2,VAV1,TNF,HSD11B1	TTPA,EDN1,ALMS1,RDH16
Cellular Assembly and Organization	2.18E-03-2.01E-02	MAP2K6,MYH10,NRG1,PTN,MAP3K1,RPA1,CD46,SPRR1A,DES,FGG,MET,RB1,SEMA3A,CETN3,PEX19,EDN1,ALDH1A7,PVRL4,VAV1,ARHGAP24,TNF,MYBPC3	MAP2K6,MYH10,NRG1,PTN,,RPA1,,SPRR1A,DES,FGG,,SEMA3A,,PEX19,,ALDH1A7,PVRL4,VAV1,ARHGAP24,TNF	MAP3K1,CD46,MET,RB1,CETN3,EDN1,MYBPC3
Cell-To-Cell Signaling and Interaction	2.34E-03-2.01E-02	BTC,NRG1,PTN,TFPI2,SEMA3A,F11R,LDLR,EDN1,IGFBP3,VAV1,ENG,TNF,MYBPC3	NRG1,PTN,TFPI2,SEMA3A,LDLR,IGFBP3,VAV1,ENG,TNF,	BTC,F11R,EDN1,MYBPC3
Drug Metabolism	2.34E-03-2.01E-02	RDH16,LDLR,EDN1,ALDH1A7,CYP26A1,NRG1,FREQ,SLC6A2,TNF	LDLR,ALDH1A7,CYP26A1,NRG1,FREQ,SLC6A2,TNF	RDH16,EDN1
Post-Translational Modification	2.34E-03-2.01E-02	ST6GALNAC4,ALDH1A7,CD38,CP,TNF,ST3GAL5,ALDOC,PFKM	ST6GALNAC4,ALDH1A7,CD38,TNF,ST3GAL5,ALDOC,PFKM	CP
Renal and Urological System Development and Function	2.34E-03-2.34E-03	EDN1,TNF	TNF	EDN1
Hepatic System Disease	2.35E-03-2.01E-02	OGFR,HNRPDL,FLT1,TUBG1,CDK6,MMP13,CP,AVPR1A,MET,RDH16,IGFBP3,CD38,GOT1,ENG,TNF,CPE,TUBG2	OGFR,FLT1,TUBG1,MMP13,AVPR1A,IGFBP3,CD38,GOT1,ENG,TNF,CPE,TUBG2	HNRPDL,CDK6,CP,MET,RDH16
Infectious Disease	3.85E-03-2.01E-02	IFNA7,TNF,PRNP	TNF,PRNP	IFNA7
Nucleic Acid Metabolism	3.85E-03-2.01E-02	SLC19A1,RPA1	SLC19A1,RPA1
Nutritional Disease	3.85E-03-3.85E-03	MET,TNF	TNF	MET
Skeletal and Muscular Disorders	3.85E-03-2.01E-02	HNRPDL,NDRG2,SLC38A1,CP,CACNB3,PDCD10,CLIP4,FGG,LDHB,SCARB2,CKB,CDS1,PLK2,STARD13,FAM70A,ZNF808,CD38,CDKN1C,SLC6A2,LMF2,CLDN10,ARHGAP10,LAPTM4B,FLT1,PDE9A,NDRG3,HIVEP3,HERPUD1,NBEA (includes EG:26960),DES,PFKM,LMCD1,TMEM204,MET,F11R,SPARCL1,LDLR,C18ORF1,C2ORF40,RAMP3,MAPRE2,NPLOC4,UCK2,CPE,TNF	NDRG2,SLC38A1,CACNB3,CLIP4,FGG,LDHB,SCARB2,CKB,CDS1,PLK2,STARD13,FAM70A,CD38,CDKN1C,SLC6A2,LMF2,CLDN10,LAPTM4B,FLT1,PDE9A,NDRG3,HERPUD1,DES,PFKM,LMCD1,TMEM204,SPARCL1,LDLR,C2ORF40,RAMP3,MAPRE2,NPLOC4,CPE,TNF	HNRPDL,CP,PDCD10,ZNF808,ARHGAP10,HIVEP3,NBEA (includes EG:26960),MET,F11R,C18ORF1,UCK2
Visual System Development and Function	3.85E-03-2.01E-02	MET,RB1,MYH10,FLT1,IGFBP3,CDKN1C,TNF,CHD7	MYH10,FLT1,IGFBP3,CDKN1C,TNF	MET,RB1,CHD7
Organismal Development	4.4E-03-2.01E-02	FBLN5,BTC,CYP26A1,FLT1,NRG1,MET,F11R,ID1,SEMA3A,EDN1,DDAH1,IGFBP3,SOX18,ENG,ARHGAP24,TNF,ELF5	FBLN5,CYP26A1,FLT1,NRG1,ID1,SEMA3A,DDAH1,IGFBP3,SOX18,ENG,ARHGAP24,TNF	BTC,MET,F11R,EDN1,ELF5
Organ Development	5.2E-03-2.01E-02	MET,MYH10,FLT1,IGFBP3,SOX18,TNF,CHD7,HSPB6,ELF5	MYH10,FLT1,IGFBP3,SOX18,TNF,HSPB6	MET,CHD7,ELF5
Endocrine System Development and Function	5.7E-03-2.01E-02	FAAH,BTC,EDN1,NRG1,TNF,HSD11B1	FAAH,NRG1,TNF,HSD11B1	BTC,EDN1
Hematological System Development and Function	5.7E-03-2.01E-02	F11R,RB1,THPO,BTC,NRG1,VAV1,ENG,TNF	THPO,NRG1,VAV1,ENG,TNF	F11R,RB1,BTC
Inflammatory Response	5.7E-03-2.01E-02	MUC1,THPO,BANF1,IFNA7,CD38,VAV1,RNASEL,TNF	THPO,BANF1,CD38,VAV1,TNF	MUC1,IFNA7,RNASEL
Cellular Function and Maintenance	6.09E-03-2.01E-02	MAP2K6,ID1,MYH10,PEX19,EDN1,FLT1,FREQ,VAV1,TNF,FGG,MYBPC3	MAP2K6,ID1,MYH10,PEX19,FLT1,FREQ,VAV1,TNF,FGG	EDN1,MYBPC3
Hematopoiesis	6.09E-03-2.01E-02	RB1,THPO,CD38,VAV1,ENG,TNF	THPO,CD38,VAV1,ENG,TNF	RB1
Endocrine System Disorders	6.94E-03-7.87E-03	CPT1A,NUPR1,IGFBP3,ABCC9,TNF,ST3GAL5	CPT1A,NUPR1,IGFBP3,ABCC9,TNF,ST3GAL5
Hematological Disease	6.94E-03-2.01E-02	CPT1A,IGFBP3,SLC19A1,ABCC9,TNF,ST3GAL5	CPT1A,IGFBP3,SLC19A1,ABCC9,TNF,ST3GAL5
Metabolic Disease	6.94E-03-2.01E-02	CPT1A,IGFBP3,CP,ABCC9,TNF,ST3GAL5	CPT1A,IGFBP3,ABCC9,TNF,ST3GAL5	CP
Infection Mechanism	7.87E-03-2.01E-02	RB1,F11R,LDLR,IFNA7,CD46,TNF,RNASEL,PRNP	LDLR,TNF,PRNP	RB1,F11R,IFNA7,CD46,RNASEL
Organ Morphology	7.87E-03-2.01E-02	MET,ACE2,EDN1,FLT1,NRG1,ACTG2 (includes EG:72),TNF,HSPB6	ACE2,FLT1,NRG1,ACTG2 (includes EG:72),TNF,HSPB6	MET,EDN1
Antimicrobial Response	7.96E-03-2.01E-02	BANF1,LDLR,IFNA7,VAV1,RNASEL,TNF	BANF1,LDLR,VAV1,TNF	IFNA7,RNASEL
Developmental Disorder	1.04E-02-2.01E-02	MAP2K6,EDN1,FBLN5,TFAP2B,ANKH,NUPR1,ACTG2 (includes EG:72),DES,TNF,MYBPC3	MAP2K6,FBLN5,TFAP2B,ANKH,NUPR1,ACTG2 (includes EG:72),DES,TNF	EDN1,MYBPC3
Lymphoid Tissue Structure and Development	1.04E-02-1.04E-02	TNF,PRNP	TNF,PRNP
Renal and Urological Disease	1.04E-02-1.59E-02	MET,MUC1,RB1,EDN1,FLT1,TUBG1,NUPR1,TUBG2	FLT1,TUBG1,NUPR1,TUBG2	MET,MUC1,RB1,EDN1
Tumor Morphology	1.05E-02-2.01E-02	NRG1,PTN,VAV1,ENG	NRG1,PTN,VAV1,ENG
Behavior	1.31E-02-1.31E-02	FAAH,TNF	FAAH,TNF
DNA Replication, Recombination, and Repair	1.31E-02-2.01E-02	BTC,FBLN5,FLT1,NRG1,CDK6,TFPI2,CEACAM1,ID1,RB1,LDLR,CETN3,BANF1,EDN1,IGFBP3,CDKN1C,TNF,PRNP	FBLN5,FLT1,NRG1,TFPI2,CEACAM1,ID1,LDLR,BANF1,IGFBP3,CDKN1C,TNF,PRNP	BTC,CDK6,RB1,CETN3,EDN1
Cellular Compromise	1.43E-02-2.01E-02	MUC1,LDLR,VAV1,DES,ARHGAP24,TNF	LDLR,VAV1,DES,ARHGAP24,TNF	MUC1
Protein Synthesis	1.63E-02-1.63E-02	ALDH1A7,ALDOC,PFKM	ALDH1A7,ALDOC,PFKM
Amino Acid Metabolism	2.01E-02-2.01E-02	CP,TNF	TNF	CP
Antigen Presentation	2.01E-02-2.01E-02	MUC1,TNF	TNF	MUC1
Connective Tissue Disorders	2.01E-02-2.01E-02	MET,FBLN5,TNF	FBLN5,TNF	MET
Dermatological Diseases and Conditions	2.01E-02-2.01E-02	FBLN5,SOX18,TNF	FBLN5,SOX18,TNF
Digestive System Development and Function	2.01E-02-2.01E-02	MET		MET
Immunological Disease	2.01E-02-2.01E-02	SLC19A1	SLC19A1
Inflammatory Disease	2.01E-02-2.01E-02	TNF	TNF
Organismal Functions	2.01E-02-2.01E-02	MET		MET
RNA Damage and Repair	2.01E-02-2.01E-02	EIF5,TNF	TNF	EIF5
RNA Post-Transcriptional Modification	2.01E-02-2.01E-02	PRNP	PRNP
Respiratory System Development and Function	2.01E-02-2.01E-02	TNF	TNF

## Sheet: Network classification
ID	Score	Focus Molecules	Top Functions	Molecules in Network	Molecules in Network	Molecules in Network
					Genes upregulated in JamA-/JamA+	Genes downregulated in JamA-/JamA+
1	41	26	Gastrointestinal Disease, Organismal Injury and Abnormalities, Carbohydrate Metabolism	5430435G22RIK,ABCC9,ACE2,ALDH1A7,AQP5,ARFGAP3,AVPR1A,BCKDHA,Calcineurin protein(s),CP,CYTIP,Erm,FREQ,GLRX3,Glutathione peroxidase,HEXIM1,HSPB6,IFI203,JINK1/2,L3MBTL2,LDHB,LSS,MKK3/6,MUC1,NFAT5,NFAT (complex),OLFML2B,PIP4K2B,PLK2,Sod,ST3GAL5,TCR,TNF,VAV,VAV1	ABCC9,ACE2,ALDH1A7,AQP5,ARFGAP3,AVPR1A,BCKDHA,FREQ,GLRX3,HEXIM1,HSPB6,IFI203,L3MBTL2,LDHB,LSS,MUC1,NFAT5,OLFML2B,PIP4K2B,PLK2,ST3GAL5,TNF,VAV1	5430435G22RIK,CP,CYTIP,GLRX3,MUC1,NFAT5
2	39	25	Nucleic Acid Metabolism, Small Molecule Biochemistry, Cancer	Akt,C8ORF30A,CEACAM1,CPE,CPT1A,CYP2D9,CYP2D10,CYP2J2,Estrogen Receptor,Growth hormone,HNRPDL,HSD11B1,Hsp27,IgG,IL1,Insulin,LDL,LDLR,Lh,MAPRE2,NDRG2,NUPR1,PHLDA2,PLIN3,POLD2,POLDIP2,PRAF2,PTN,RND3,RPA1,SLC19A1,TAF1D,TFAP2B,unspecific monooxygenase,USF1	C8ORF30A,CEACAM1,CPE,CPT1A,CYP2J2,HSD11B1,LDLR,Lh,MAPRE2,NDRG2,NUPR1,PHLDA2,PLIN3,POLD2,POLDIP2,PRAF2,PTN,RND3,RPA1,SLC19A1,TFAP2B,USF1	CYP2D9,CYP2D10,HNRPDL,TAF1D
3	30	21	Neurological Disease, Organismal Injury and Abnormalities, Tissue Morphology	Ap1,BGLAP,CD38,CD2AP,Collagen type I,Collagen(s),CYB5R3,EDN1,ELF5,ENG,ETS,F11R,FGG,Fibrinogen,FLT1,Focal adhesion kinase,IBTK (includes EG:25998),IGFBP3,IGSF8,Integrin,MET,Mmp,MMP12,MMP13,NFkB (complex),Pdgf,peptidase,Rxr,SEMA3A,Shc,ST8SIA1,TFPI2,Tgf beta,THPO,TSPAN3	BGLAP,CD38,CYB5R3,ENG,FGG,FLT1,IBTK (includes EG:25998),IGFBP3,IGSF8,MMP12,MMP13,SEMA3A,ST8SIA1,TFPI2,THPO,TSPAN3	CD2AP,EDN1,ELF5,F11R,MET,MMP12
4	22	17	Cellular Development, Embryonic Development, Cell Cycle	ACAT2,BTC,Calpain,Caspase,CCNL1,CDK6,CDKN1C,Creb,Cyclin A,Cyclin D,Cyclin E,CYP26A1,DUSP6,ERK1/2,GIPC1,hCG,Hdac,Histone H1,ID1,IPO7,Laminin,MAP2K6,MAP2K1/2,MAP3K1,Mek,NRG1,p70 S6k,PDGF BB,PP1,PP2A,Rb,RB1,SLC6A2,SNAPC3,ZNF808	ACAT2,CDKN1C,CYP26A1,DUSP6,GIPC1,ID1,MAP2K6,NRG1,SLC6A2	BTC,CCNL1,CDK6,IPO7,MAP3K1,RB1,SNAPC3,ZNF808
5	21	16	Cellular Development, Cellular Growth and Proliferation, Antigen Presentation	ALDH16A1,BANF1,C1ORF35,CDC2L5,CLK1,COX6C,DHCR24,FMN2,GRB2,HAS1,IGFBP7,LENG8,MIR124,MIR134 (includes EG:406924),MIR199A1,MIR214 (includes EG:406996),MLEC,NAGLU,oxidoreductase,OXNAD1,PXN,QSER1,RDH11,RNPS1,SAFB,SFRS1,SFRS18,SPRYD3,SSBP1,THAP1,TM7SF2,TMPO,TRA2A,U2AF2 (includes EG:11338),UCK2	BANF1,C1ORF35,FMN2,OXNAD1,RDH11,SPRYD3,TM7SF2	CDC2L5,CLK1,LENG8,MLEC,QSER1,SFRS18,SSBP1,TRA2A,UCK2
6	18	15	Carbohydrate Metabolism, Cellular Growth and Proliferation, Molecular Transport	AKT1,ARSA,ATF3,BRCA1,C11ORF59,CDS1,CHD7,CTF1,DPYSL2,FAM38A,GNB2L1,IL13,LIF,MCTS1,NIPSNAP1,NT5DC2,OAT,PDGFC,PPARG,PPM1A,PRKCZ,RFC1,RTN4,SC65,SCARB2,SCGB3A1,SLC2A4,SLC3A2,SMARCB1,SNED1,SOX8,SPRR1A,TOPBP1,TUBG1,VNN1	ARSA,C11ORF59,CDS1,NIPSNAP1,NT5DC2,OAT,SC65,SCARB2,SOX8,SPRR1A,TUBG1,VNN1	CHD7,FAM38A,MCTS1
7	18	15	Cell Morphology, Cellular Development, Gene Expression	ACE2,ADRA1D,ARHGAP10,ASCC1,ASCC3,AVP,CAV3,CD151,CEBPB,DDAH1,GNB2L1,HIVEP3,ITGB2,JUN,KNG1 (includes EG:3827),LIF,LRRCC1,MIR297-2,MVD,NDRG3,NOS1,PFK,PFKM,PHXR4,PRRX1,PTK2,SEL1L,SNTB1,STMN1,superoxide,TNFSF11,XPNPEP1,ZDHHC23,ZFP101	ACE2,DDAH1,MVD,NDRG3,PFKM,SEL1L,SNTB1,XPNPEP1,ZDHHC23	ARHGAP10,ASCC3,HIVEP3,LRRCC1,PHXR4,ZFP101
8	17	14	Connective Tissue Development and Function, Skeletal and Muscular System Development and Function, Tissue Morphology	ANKH,ASB9,ATP12A,beta-estradiol,CDK6,CKB,DKK,DKK1,FBLN2,GATA6,glutathione,ITGA2,KDM6A,KREMEN,KREMEN1,LAGE3,LMCD1,MIR30A (includes EG:407029),Na+,NCOA1,NOS1,PLEKHA6,PLK2,RANBP1,SHBG,SLC25A35,SLC28A3,THSD4,TMED9,TNNC1,TP63,TRIM63,WNT7B,YWHAE	ANKH,CKB,FBLN2,KDM6A,KREMEN,KREMEN1,LAGE3,LMCD1,PLK2,SLC25A35,TMED9	ATP12A,CDK6,PLEKHA6,SLC28A3,THSD4
9	17	14	Gene Expression, Cellular Assembly and Organization, RNA Post-Transcriptional Modification	ACY3,BDH1,BHMT,C11ORF51,CEBPB,CETN3,DDX20,FBXO31 (includes EG:79791),GEMIN4,GRHL1,GRHL3,GRHPR,GSK3B,HNF4A,HPN,LEF1,LGALS3,LOC100130109,MAP2K5,NBEA (includes EG:26960),palmitic acid,PPP1CA,PRKCZ,RB1,RBL2,RGS22,RNU1B MAPPED,RPS6KA1,SNRPD1,SNRPD2,SNRPD3,SNRPF,TMEM101,VDAC1,WNT1	ACY3,BDH1,FBXO31 (includes EG:79791),GRHPR,HPN,TMEM101	BHMT,C11ORF51,CETN3,GRHL3,LOC100130109,NBEA (includes EG:26960),RB1,RGS22
10	15	13	Cell Cycle, Digestive System Development and Function, Cell Death	26s Proteasome,ALDOC,BAG1,CDK6,CDKN1A,Chuk-Ikbkb-Ikbkg,CTF1,Cyclin D,deoxycholate,ECSIT,FSH,GOT1,HBP1,ID2,Ikb,IKK (complex),LIF,MAP3K7IP1,MDM4,NAT9,NFKBIE,NPLOC4,PRKCA,PRNP,PSMA3,RPS27A (includes EG:78294),RPS6KA3,SMAD1,SPARCL1,STARD13,TOPBP1,TRDN,TUBG2,Ubiquitin,USP5	ALDOC,GOT1,NAT9,NFKBIE,NPLOC4,PRNP,PSMA3,SPARCL1,STARD13,TRDN,TUBG2,USP5	CDK6,RPS27A (includes EG:78294)
11	15	13	Cell Death, Gene Expression, Cellular Function and Maintenance	ANP32A,ARID5A,ATXN1,BAG1,CCNH,Ck2,CSPG5,CUL4A,DDX5,DNAJA1,DNER,EID3,EPN3,FAM70A,FHL2,HSN2,MED28,MEIS1,MIR129-2 (includes EG:406918),MYH10,MYH14,NOVA1,NR3C1,RNA polymerase II,RNF11,SLC38A1,SNAP47,SNHG11 (includes EG:319317),SRF,TAX1BP1,TRPM6,TSC22D3,TTPA,ZNF268,ZNF607	CSPG5,EPN3,FAM70A,MYH10,SLC38A1,SNAP47,SNHG11 (includes EG:319317)	EID3,HSN2,TRPM6,TTPA,ZNF268,ZNF607
12	15	13	Cell Cycle, Cell Morphology, Cellular Development	C19ORF12,CCDC85B,CDKN2B,CKLF,COPG,DERL1,DKC1,FAM129A,FKBP9,FKBP14,GATA1,HERPUD1,HMGB1L1,LDB1,MYC,NXF3,PEX19,PHB (includes EG:5245),PSMC4,RPN1,RPN2,SMARCA4,SMARCA5,SMARCB1,SNORA62,SSBP2,ST6GALNAC4,STK11,STRADA,TTC14,TYMS,XBP1,XPO1,ZFC3H1,ZFP36	C19ORF12,FAM129A,FKBP14,HERPUD1,NXF3,PEX19,SSBP2,ST6GALNAC4,STRADA	CKLF,SNORA62,TTC14,ZFC3H1
13	14	13	Hematological System Development and Function, Cell Cycle, Cellular Growth and Proliferation	AVP,C1ORF21,CD46,Cdc2,CDC25A,CTF1,cyclic AMP,DDIT4,DDIT4L,DDX5,dihydrotestosterone,EPHA3,F11R,GATA1,GTF2I,IL20RB,ITGB2,JAM2,LIF,MTOR,NID2,PDCD6IP,PDE9A,PHB (includes EG:5245),PRKCZ,RAMP3,RDH16,RPS6KA1,SEL1L,STAT3,superoxide,TGFB2,TP53,TSC2,Tsc1-Tsc2	DDIT4,DDIT4L,EPHA3,IL20RB,JAM2,NID2,PDE9A,RAMP3,SEL1L	C1ORF21,CD46,F11R,RDH16
14	14	12	Cellular Development, Cellular Function and Maintenance, Cellular Growth and Proliferation	ABI3BP,B4GALNT4,BCL3,C13ORF15,CLDN10,CLDN11,Cyclin E,DAP,DRG2,EIF5,ENO2,ERRFI1,FHL1,FUBP3,G6PC3,GATA6,GDAP10,GLI1,HGS,ID2,IGFBP7,IL6R,KIT,LIF,LOXL2,MAPK8IP3,MEST,MIR122,MIRN330,MTOR,retinoic acid,STAT4,TJP1,TMEM22,WT1	ABI3BP,B4GALNT4,C13ORF15,CLDN10,DAP,DRG2,G6PC3,LOXL2,MEST,TMEM22	EIF5,GDAP10
15	14	12	Cellular Development, Hematological System Development and Function, Cell-To-Cell Signaling and Interaction	7-dehydrocholesterol,AHSA1,CACNB3,CXCL10,DDOST,deoxycholate,FRK,GSTK1,GTF2I,H2AFY2,HNRNPD,HTR1B,IFNA2,IFNA7,IGFBP7,ITGB2,LAPTM4B,LDHAL6B,MAPK1,MIR202 (includes EG:387198),MYBPC3,OGFR,PIP5K1C,PPM1A,PTPN18,PVRL4,RAC1,SLC3A2,SOX18,SSR3,superoxide,TBX21,TOX3,USP18,VCAM1	CACNB3,GSTK1,H2AFY2,LAPTM4B,OGFR,PVRL4,SOX18,TOX3	IFNA7,LDHAL6B,MYBPC3,PTPN18
16	11	11	Neurological Disease, Auditory Disease, Lipid Metabolism	ANP32A,APP,CACNA2D1,CALML4,CASP2,CASP4,copper,Ctbp,Cytochrome c oxidase,DDB1,DPYSL2,ELOVL3,FICD,FURIN,FZD4,GRK5,HTT,iron,KYNU,LEFTY1,MAP3K10,MIR103-1 (includes EG:406895),MIR34A (includes EG:407040),MOBKL2B,MRPL10,NDP,NEUROD1,norepinephrine,NR4A2,PDCD10,PRKCA,SGSM1,SRP9,STMN1,TSPAN12	CALML4,FICD,LEFTY1,MRPL10,NDP,SGSM1,TSPAN12	ELOVL3,MOBKL2B,PDCD10,SRP9
17	9	9	Cell Cycle, Tissue Development, Tissue Morphology	Actin,ALB,ALP,BCL2,C3ORF63,C4ORF31,carbon monoxide,CASP2,Caveolin,CDX1,CEBPB,CHRDL2,Cu2+,DLX5,E2F2,GATA1,IGF2BP1,JARID2,KIAA1009,LIF,MALL,MEIS1,NCALD,POU5F1,PRKCA,ROR2,SLC25A5,SPNS1,TGFB2,TJP1,VEGFA,WNT3A,YEATS4,ZNF124,ZNF292	C4ORF31,MALL,NCALD,SPNS1	C3ORF63,CHRDL2,KIAA1009,ZNF124,ZNF292
18	9	10	Embryonic Development, Endocrine System Development and Function, Lipid Metabolism	14-3-3,ACTG2 (includes EG:72),ARHGAP24,CAMKK1,DES,EMID1,ERK,F Actin,FAAH,FBLN5,Histone h3,Histone h4,Hsp90,Ifn gamma,IL12 (complex),Interferon alpha,Jnk,KAT2A,Mapk,Nfat (family),P38 MAPK,Pak,PI3K,Pka,Pkc(s),PLC gamma,Pld,Rac,Ras,Ras homolog,RNASEL,Sapk,STAT5a/b,SYNE2,Vegf	ACTG2 (includes EG:72),ARHGAP24,CAMKK1,DES,EMID1,FAAH,FBLN5,KAT2A	RNASEL,SYNE2
19	2	1		HSPB11,RABL4	RABL4
20	2	1	Cancer, Reproductive System Disease, Genetic Disorder	MIR182 (includes EG:406958),ZNF532		ZNF532
21	2	1	Amino Acid Metabolism, Post-Translational Modification, Small Molecule Biochemistry	PGAP1,SIRT3		PGAP1
22	2	1	Carbohydrate Metabolism, Infectious Disease, Respiratory Disease	GYG1,TRIM7		TRIM7
23	2	1		MIRN329,XKRX		XKRX
24	2	1	Carbohydrate Metabolism, Lipid Metabolism, Small Molecule Biochemistry	1-acylglycerophosphocholine O-acyltransferase,LPCAT2	LPCAT2
25	2	1	Lipid Metabolism, Small Molecule Biochemistry, Vitamin and Mineral Metabolism	Acox,ACOX2	ACOX2
