# Supplementary material for: Abrogation of Junctional Adhesion Molecule-A Expression Induces Cell Apoptosis and Reduces Breast Cancer Progression
Source: PLoS One. 2011 Jun 17;6(6):e21242. doi: 10.1371/journal.pone.0021242 (PMC3117883; doi:10.1371/journal.pone.0021242)
Supplement: Table S2 — “GSEA Dataset G3 vs G1” sheet: Genes of the overlap between MMTV-PyVmT JAM-A-signature and enriched genes in G3 versus G1 tumors of Ivshina data set. For each entry, the following information is reported (from left to right): (1) Mouse Gene Symbol from MMTV-PyVmT JAM-A- signature, (2) GenBank accession number of the corresponding gene, (3) Ratio in the JamA-/JamA+, (4) FC (fold-change) in the JamA−/JamA+ comparison, (5) P-value of FC in the JamA−/JamA+ (6) Human Symbol (Ivshina data set corresponding to the detecting probeset on Affymetrix GENE 1.0 ST Mouse GeneChips) (7) U133 Probe Set (of Ivshina affimetrix HG-U133 Human GeneChips), (8) GSEA ENRICHMENT, genes with a “Yes HIGH in G1” gene in high expression in G1 breast tumor or a “Yes HIGH in G3” gene in high expression in G3 breast tumor. “GSEA Dataset G3 vs G1 overlap” sheet: Selected from overlap genes between MMTV-PyVmT JAM-A- signature and G3 or G1 upregulated genes from sheet “GSEA Dataset G3 vs G1”. (XLS) [file pone.0021242.s007.xls]

## Sheet: GSEA Dataset G3 vs G1
Mouse Gene Symbol	Mouse RefSeq	Ratio (--/++)	FC (--/++)	p-value	Human Symbol	U133 Probe Set	GSEA ENRICHMENT
Cldn10	NM_021386	3.81913	3.81913	0.0180784	CLDN10	205328_at	No
Cpe	NM_013494	3.51806	3.51806	0.00791083	CPE	201117_s_at	Yes HIGH in G1
Cpe	NM_013494	3.51806	3.51806	0.00791083	CPE	201116_s_at	Yes HIGH in G1
Pde9a	NM_008804	2.65885	2.65885	0.00206145	PDE9A	237139_at	No
Pde9a	NM_008804	2.65885	2.65885	0.00206145	PDE9A	205593_s_at	No
Fgg	NM_133862	2.53187	2.53187	0.0490709	FGG	219612_s_at	No
Tcfap2b	NM_001025305	2.52953	2.52953	0.0314894	TFAP2B	214451_at	No
Slc6a2	NM_009209	2.52523	2.52523	0.0265296	SLC6A2	216611_s_at	No
Slc6a2	NM_009209	2.52523	2.52523	0.0265296	SLC6A2	216610_at	No
Slc6a2	NM_009209	2.52523	2.52523	0.0265296	SLC6A2	210353_s_at	No
Slc6a2	NM_009209	2.52523	2.52523	0.0265296	SLC6A2	215715_at	No
Slc6a2	NM_009209	2.52523	2.52523	0.0265296	SLC6A2	239394_at	No
Bdh1	NM_175177	1.97639	1.97639	0.0291261	BDH1	211715_s_at	No
Ddah1	NM_026993	1.9542	1.9542	0.0299543	DDAH1	229456_s_at	No
Ddah1	NM_026993	1.9542	1.9542	0.0299543	DDAH1	242244_at	No
Ddah1	NM_026993	1.9542	1.9542	0.0299543	DDAH1	243711_at	No
Ddah1	NM_026993	1.9542	1.9542	0.0299543	DDAH1	209094_at	Yes HIGH in G1
Ddit4	NM_029083	1.91131	1.91131	0.00101259	DDIT4	202887_s_at	No
Ifi203	NM_001045481	1.8685	1.8685	0.00878627	MNDA	204959_at	No
Vnn1	NM_011704	1.8607	1.8607	0.0495458	VNN1	205844_at	No
Mest	NM_008590	1.84601	1.84601	0.0128103	MEST	202016_at	No
Igfbp3	NM_008343	1.84284	1.84284	0.0128524	IGFBP3	212143_s_at	No
Igfbp3	NM_008343	1.84284	1.84284	0.0128524	IGFBP3	210095_s_at	No
Trdn	NM_029726	1.83287	1.83287	0.0329343	TRDN	222919_at	No
Trdn	NM_029726	1.83287	1.83287	0.0329343	TRDN	222287_at	Yes HIGH in G1
Des	NM_010043	1.8127	1.8127	0.0459748	DES	202222_s_at	No
Des	NM_010043	1.8127	1.8127	0.0459748	DES	214027_x_at	Yes HIGH in G1
Plk2	NM_152804	1.79749	1.79749	0.0161516	PLK2	201939_at	Yes HIGH in G1
Cspg5	NM_013884	1.76422	1.76422	0.0211303	CSPG5	205344_at	No
Cspg5	NM_013884	1.76422	1.76422	0.0211303	CSPG5	39966_at	No
Cyp26a1	NM_007811	1.73444	1.73444	0.00175256	CYP26A1	206424_at	Yes HIGH in G1
Epha3	NM_010140	1.72512	1.72512	0.0434339	EPHA3	206071_s_at	No
Epha3	NM_010140	1.72512	1.72512	0.0434339	EPHA3	206070_s_at	Yes HIGH in G1
Epha3	NM_010140	1.72512	1.72512	0.0434339	EPHA3	211164_at	Yes HIGH in G1
Ptn	NM_008973	1.72335	1.72335	0.0160221	PTN	209466_x_at	Yes HIGH in G1
Ptn	NM_008973	1.72335	1.72335	0.0160221	PTN	211737_x_at	Yes HIGH in G1
Ptn	NM_008973	1.72335	1.72335	0.0160221	PTN	209465_x_at	Yes HIGH in G1
Mmp13	NM_008607	1.7111	1.7111	0.0439947	MMP13	205959_at	No
Ncald	NM_134094	1.70142	1.70142	0.00623663	NCALD	211685_s_at	No
Ndrg2	NM_013864	1.70004	1.70004	0.0179186	NDRG2	214279_s_at	No
Ndrg2	NM_013864	1.70004	1.70004	0.0179186	NDRG2	206453_s_at	Yes HIGH in G1
Stard13	NM_146258	1.69856	1.69856	0.00454943	STARD13	242686_at	No
Stard13	NM_146258	1.69856	1.69856	0.00454943	STARD13	213103_at	Yes HIGH in G1
Got1	NM_010324	1.67942	1.67942	0.0259187	GOT1	208813_at	No
Acta2	NM_007392	1.67072	1.67072	0.00416022	ACTA2	200974_at	Yes HIGH in G1
Sprr1a	NM_009264	1.66959	1.66959	9.28509e-05	SPRR1A	213796_at	No
Sprr1a	NM_009264	1.66959	1.66959	9.28509e-05	SPRR1B	214549_x_at	No
Brp16	NM_021555	1.66714	1.66714	0.00575661	LOC51236	219071_x_at	No
Brp16	NM_021555	1.66714	1.66714	0.00575661	LOC51236	221629_x_at	No
Hyal1	NM_008317	1.66184	1.66184	0.0153703	HYAL1	210619_s_at	No
Dusp6	NM_026268	1.66084	1.66084	0.0250719	DUSP6	208892_s_at	No
Dusp6	NM_026268	1.66084	1.66084	0.0250719	DUSP6	208893_s_at	No
Dusp6	NM_026268	1.66084	1.66084	0.0250719	DUSP6	208891_at	No
Ank	NM_020332	1.65954	1.65954	0.0202355	ANKH	223094_s_at	No
Ank	NM_020332	1.65954	1.65954	0.0202355	ANKH	223092_at	No
Ank	NM_020332	1.65954	1.65954	0.0202355	ANKH	223093_at	No
Ank	NM_020332	1.65954	1.65954	0.0202355	ANKH	229176_at	No
Ank	NM_020332	1.65954	1.65954	0.0202355	ANKH	220076_at	Yes HIGH in G1
Adamtsl2	NM_029981	1.65745	1.65745	0.0463222	ADAMTSL2	206629_at	Yes HIGH in G1
Oat	NM_016978	1.65284	1.65284	0.0327978	OAT	201599_at	No
Cpt1a	NM_013495	1.64509	1.64509	0.00643826	CPT1A	203634_s_at	No
Cpt1a	NM_013495	1.64509	1.64509	0.00643826	CPT1A	210687_at	No
Cpt1a	NM_013495	1.64509	1.64509	0.00643826	CPT1A	210688_s_at	No
Cpt1a	NM_013495	1.64509	1.64509	0.00643826	CPT1A	203633_at	No
Abi3bp	NM_001014423	1.64001	1.64001	0.0131882	ABI3BP	223395_at	Yes HIGH in G1
Abi3bp	NM_001014423	1.64001	1.64001	0.0131882	ABI3BP	220518_at	Yes HIGH in G1
Plod1	NM_011122	1.63915	1.63915	0.040813	PLOD	200827_at	No
Tmem22	NM_001101483	1.62835	1.62835	0.0211558	TMEM22	219569_s_at	Yes HIGH in G1
Tox3	NM_172913	1.62352	1.62352	0.0471456	TOX3	214774_x_at	No
Tox3	NM_172913	1.62352	1.62352	0.0471456	TOX3	230745_s_at	No
Tox3	NM_172913	1.62352	1.62352	0.0471456	TOX3	216623_x_at	No
Tox3	NM_172913	1.62352	1.62352	0.0471456	TOX3	215108_x_at	No
Slc38a1	ENSMUST00000100262	1.59419	1.59419	0.0194766	SLC38A1	224580_at	No
Slc38a1	ENSMUST00000100262	1.59419	1.59419	0.0194766	SLC38A1	218237_s_at	No
Slc38a1	ENSMUST00000100262	1.59419	1.59419	0.0194766	SLC38A1	224579_at	No
Slc38a1	ENSMUST00000100262	1.59419	1.59419	0.0194766	SLC38A1	242367_at	No
Eng	NM_001146350	1.58816	1.58816	0.0372611	ENG	201809_s_at	Yes HIGH in G1
Eng	NM_001146350	1.58816	1.58816	0.0372611	ENG	201808_s_at	Yes HIGH in G1
Fmn2	NM_019445	1.57949	1.57949	0.0460767	FMN2	230946_at	No
Fmn2	NM_019445	1.57949	1.57949	0.0460767	FMN2	223618_at	No
Dap	NM_146057	1.57723	1.57723	0.0252863	DAP	201095_at	No
Sparcl1	NM_010097	1.55512	1.55512	0.0305391	SPARCL1	200795_at	Yes HIGH in G1
Plvap	NM_032398	1.55019	1.55019	0.0394257	PLVAP	221529_s_at	Yes HIGH in G1
1500015O10Rik	NM_024283	1.5399	1.5399	0.0289518	ECRG4	223623_at	Yes HIGH in G1
Snhg11	NM_175692	1.5384	1.5384	0.0140703	SNHG11	226149_at	No
Sgsm1	NM_172718	1.53787	1.53787	0.0319502	SGSM1	242921_at	No
Sgsm1	NM_172718	1.53787	1.53787	0.0319502	SGSM1	230287_at	No
G6pc3	NM_175935	1.53785	1.53785	0.00360161	G6PC3	221759_at	Yes HIGH in G1
G6pc3	NM_175935	1.53785	1.53785	0.00360161	G6PC3	44654_at	Yes HIGH in G1
Loxl2	NM_033325	1.53554	1.53554	0.0247009	LOXL2	202997_s_at	No
Loxl2	NM_033325	1.53554	1.53554	0.0247009	LOXL2	202998_s_at	No
Loxl2	NM_033325	1.53554	1.53554	0.0247009	LOXL2	202999_s_at	No
Aqp5	NM_009701	1.51608	1.51608	0.03118	AQP5	213611_at	No
Fam20a	NM_153782	1.51567	1.51567	0.0375531	FAM20A	243221_at	No
Fam20a	NM_153782	1.51567	1.51567	0.0375531	FAM20A	226804_at	No
Fam20a	NM_153782	1.51567	1.51567	0.0375531	FAM20A	241981_at	No
Fam20a	NM_153782	1.51567	1.51567	0.0375531	FAM20A	242945_at	No
Uck2	NM_030724	1.51351	1.51351	0.0217572	UCK2	209825_s_at	No
Uck2	NM_030724	1.51351	1.51351	0.0217572	UCK2	209825_s_at	Yes HIGH in G3
Olfml2b	NM_177068	1.50721	1.50721	0.0478981	OLFML2B	213125_at	Yes HIGH in G1
Mvd	NM_138656	1.50673	1.50673	0.0345598	MVD	203027_s_at	No
Fbln5	NM_011812	1.50551	1.50551	0.0409925	FBLN5	203088_at	Yes HIGH in G1
Nt5dc2	NM_027289	1.49964	1.49964	0.0189601	NT5DC2	218051_s_at	No
Hpn	NM_001110252	1.49936	1.49936	0.00813904	HPN	237397_at	Yes HIGH in G1
Hpn	NM_001110252	1.49936	1.49936	0.00813904	HPN	204934_s_at	Yes HIGH in G1
Ace2	NM_027286	1.49767	1.49767	0.00318155	ACE2	222257_s_at	No
Ace2	NM_027286	1.49767	1.49767	0.00318155	ACE2	219962_at	No
Nid2	NM_008695	1.48718	1.48718	0.015905	NID2	204114_at	Yes HIGH in G1
Cdkn1c	NM_009876	1.48206	1.48206	0.033515	CDKN1C	213182_x_at	Yes HIGH in G1
Cdkn1c	NM_009876	1.48206	1.48206	0.033515	CDKN1C	216894_x_at	Yes HIGH in G1
Cdkn1c	NM_009876	1.48206	1.48206	0.033515	CDKN1C	213348_at	Yes HIGH in G1
Cdkn1c	NM_009876	1.48206	1.48206	0.033515	CDKN1C	219534_x_at	Yes HIGH in G1
Tubg1	NM_134024	1.479	1.479	0.0382641	TUBG1	201714_at	No
Fam70a	NM_172930	1.47896	1.47896	0.0140951	FAM70A	219895_at	Yes HIGH in G1
Cacnb3	NM_007581	1.47353	1.47353	0.0153348	CACNB3	209530_at	No
Cacnb3	NM_007581	1.47353	1.47353	0.0153348	CACNB3	34726_at	No
Jam2	NM_023844	1.46672	1.46672	0.00363577	JAM2	219213_at	Yes HIGH in G1
Jam2	NM_023844	1.46672	1.46672	0.00363577	JAM2	229127_at	Yes HIGH in G1
Nipsnap1	NM_008698	1.46209	1.46209	0.00810665	NIPSNAP1	201708_s_at	No
Nipsnap1	NM_008698	1.46209	1.46209	0.00810665	NIPSNAP1	201709_s_at	No
Herpud1	NM_022331	1.46124	1.46124	0.0329971	HERPUD1	217168_s_at	No
Gstk1	NM_029555	1.4556	1.4556	0.000676937	GSTK1	217751_at	No
Cyp2j6	NM_010008	1.45478	1.45478	0.0365748	CYP2J2	205073_at	No
Tubg2	NM_134028	1.45289	1.45289	0.0452483	TUBG2	203894_at	No
Il20rb	NM_001033543	1.45276	1.45276	0.0416966	IL20RB	228575_at	No
Tmem117	NM_178789	1.45145	1.45145	0.0159556	TMEM117	223594_at	No
Cyb5r3	NM_029787	1.44989	1.44989	0.00387346	CYB5R3	201885_s_at	No
Heatr5b	BC019508	1.4497	1.4497	0.0337778	HEATR5B	233642_s_at	Yes HIGH in G1
Camkk1	NM_018883	1.44725	1.44725	0.00417846	CAMKK1	223460_at	Yes HIGH in G1
Abcc9	NM_021041	1.44633	1.44633	0.0177444	ABCC9	208562_s_at	Yes HIGH in G1
Abcc9	NM_021041	1.44633	1.44633	0.0177444	ABCC9	208561_at	Yes HIGH in G1
Abcc9	NM_021041	1.44633	1.44633	0.0177444	ABCC9	208462_s_at	Yes HIGH in G1
Myh10	NM_175260	1.44605	1.44605	0.0486347	MYH10	213067_at	No
Myh10	NM_175260	1.44605	1.44605	0.0486347	MYH10	212372_at	Yes HIGH in G1
Tmem204	NM_001001183	1.44279	1.44279	0.0171192	TMEM204	228947_x_at	No
Tmem204	NM_001001183	1.44279	1.44279	0.0171192	TMEM204	222865_x_at	No
Tmem204	NM_001001183	1.44279	1.44279	0.0171192	TMEM204	219315_s_at	Yes HIGH in G1
Hspb6	NM_001012401	1.44231	1.44231	0.0294722	HSPB6	226304_at	Yes HIGH in G1
Hspb6	NM_001012401	1.44231	1.44231	0.0294722	HSPB6	214767_s_at	Yes HIGH in G1
Cd72	NM_001110320	1.44163	1.44163	0.000650485	CD72	215925_s_at	No
Rabl4	NM_025931	1.43641	1.43641	0.0132017	RABL4	205037_at	No
Rabl4	NM_025931	1.43641	1.43641	0.0132017	RABL4	243812_at	No
Rabl4	NM_025931	1.43641	1.43641	0.0132017	RABL4	213784_at	Yes HIGH in G1
Mapre2	NM_153058	1.43134	1.43134	0.0319028	MAPRE2	202501_at	No
Mapre2	NM_153058	1.43134	1.43134	0.0319028	MAPRE2	211556_at	No
St8sia1	NM_011374	1.43002	1.43002	0.0133811	ST8SIA1	210073_at	No
Nrg1	NM_178591	1.42331	1.42331	0.0120258	NRG1	206237_s_at	No
Nrg1	NM_178591	1.42331	1.42331	0.0120258	NRG1	208231_at	No
Nrg1	NM_178591	1.42331	1.42331	0.0120258	NRG1	206343_s_at	No
Nrg1	NM_178591	1.42331	1.42331	0.0120258	NRG1	208230_s_at	No
Nrg1	NM_178591	1.42331	1.42331	0.0120258	NRG1	208241_at	Yes HIGH in G1
Nrg1	NM_178591	1.42331	1.42331	0.0120258	NRG1	208232_x_at	Yes HIGH in G1
Nupr1	NM_019738	1.41608	1.41608	0.00379315	P8	209230_s_at	No
Pfkm	NM_021514	1.41502	1.41502	0.00123146	PFKM	210976_s_at	Yes HIGH in G1
Arsa	NM_009713	1.41403	1.41403	0.00107095	ARSA	204443_at	No
Ldlr	NM_010700	1.41333	1.41333	0.0298572	LDLR	217173_s_at	No
Ldlr	NM_010700	1.41333	1.41333	0.0298572	LDLR	202068_s_at	No
Ldlr	NM_010700	1.41333	1.41333	0.0298572	LDLR	217103_at	No
Ldlr	NM_010700	1.41333	1.41333	0.0298572	LDLR	202067_s_at	No
Rnd3	NM_028810	1.41322	1.41322	0.00777495	RND3	212724_at	No
Phlda2	NM_009434	1.41123	1.41123	0.00824942	PHLDA2	209803_s_at	No
Fndc1	NM_001081416	1.41093	1.41093	0.0135868	FNDC1	226930_at	No
Igsf8	NM_080419	1.39683	1.39683	0.0305233	IGSF8	225025_at	No
Thpo	NM_009379	1.39668	1.39668	0.0377079	THPO	211831_s_at	No
Thpo	NM_009379	1.39668	1.39668	0.0377079	THPO	211154_at	No
Thpo	NM_009379	1.39668	1.39668	0.0377079	THPO	211155_s_at	No
1190002H23Rik	NM_025427	1.39525	1.39525	0.0309031	RGC32	218723_s_at	Yes HIGH in G1
Fam129a	NM_022018	1.39516	1.39516	0.0313936	FAM129A	217967_s_at	Yes HIGH in G1
Fam129a	NM_022018	1.39516	1.39516	0.0313936	FAM129A	217966_s_at	Yes HIGH in G1
Freq	NM_019681	1.39373	1.39373	0.0385259	FREQ	230146_s_at	No
Freq	NM_019681	1.39373	1.39373	0.0385259	FREQ	218266_s_at	No
Freq	NM_019681	1.39373	1.39373	0.0385259	FREQ	222570_at	No
Ckb	NM_021273	1.39366	1.39366	0.0300233	CKB	200884_at	No
B4galnt4	NM_177897	1.39293	1.39293	0.0354021	B4GALNT4	238080_at	No
B4galnt4	NM_177897	1.39293	1.39293	0.0354021	B4GALNT4	238060_s_at	No
Faah	NM_010173	1.39073	1.39073	0.0165174	FAAH	204231_s_at	Yes HIGH in G1
Ghdc	NM_031871	1.38825	1.38825	0.00717501	GHDC	227159_at	Yes HIGH in G1
Arfgap3	NM_025445	1.38811	1.38811	0.0118973	ARFGAP3	202211_at	No
Tmed9	NM_026211	1.38725	1.38725	0.00170695	TMED9	239627_at	No
Tmed9	NM_026211	1.38725	1.38725	0.00170695	TMED9	208757_at	No
Tmed9	NM_026211	1.38725	1.38725	0.00170695	TMED9	205812_s_at	No
Vps25	NM_026776	1.38087	1.38087	0.00890042	VPS25	224608_s_at	No
Scarb2	NM_007644	1.38016	1.38016	0.0425357	SCARB2	201646_at	No
Scarb2	NM_007644	1.38016	1.38016	0.0425357	SCARB2	224983_at	No
Scarb2	NM_007644	1.38016	1.38016	0.0425357	SCARB2	201647_s_at	No
Scarb2	NM_007644	1.38016	1.38016	0.0425357	SCARB2	215754_at	Yes HIGH in G1
Ldhb	NM_008492	1.37969	1.37969	0.0186236	LDHB	213564_x_at	No
Ldhb	NM_008492	1.37969	1.37969	0.0186236	LDHB	201030_x_at	No
Vav1	NM_011691	1.37876	1.37876	0.0323378	VAV1	206219_s_at	No
Ficd	NM_001010825	1.37728	1.37728	0.00155423	FICD	219910_at	No
Laptm4b	NM_033521	1.37667	1.37667	0.00764486	LAPTM4B	208767_s_at	No
Laptm4b	NM_033521	1.37667	1.37667	0.00764486	LAPTM4B	214039_s_at	No
Laptm4b	NM_033521	1.37667	1.37667	0.00764486	LAPTM4B	208029_s_at	No
St3gal5	NM_011375	1.37654	1.37654	0.0143019	ST3GAL5	203217_s_at	No
Ddit4l	NM_030143	1.37458	1.37458	0.0348535	DDIT4L	228057_at	No
Map2k6	NM_011943	1.3719	1.3719	0.0313415	MAP2K6	205698_s_at	No
Map2k6	NM_011943	1.3719	1.3719	0.0313415	MAP2K6	205699_at	No
Id1	NM_010495	1.3715	1.3715	0.0174831	ID1	208937_s_at	Yes HIGH in G1
Pex19	NM_023041	1.37116	1.37116	0.00646957	PEX19	201707_at	Yes HIGH in G1
Pex19	NM_023041	1.37116	1.37116	0.00646957	PEX19	201706_s_at	Yes HIGH in G1
Tspan3	NM_019793	1.36931	1.36931	0.0107647	TSPAN3	200973_s_at	No
Tspan3	NM_019793	1.36931	1.36931	0.0107647	TSPAN3	200972_at	No
Snap47	NM_144521	1.36615	1.36615	0.0157757	SNAP47	225244_at	No
H2afy2	NM_207000	1.36269	1.36269	0.0444576	H2AFJ	228213_at	No
H2afy2	NM_207000	1.36269	1.36269	0.0444576	H2AFJ	220936_s_at	No
H2afy2	NM_207000	1.36269	1.36269	0.0444576	H2AFJ	224301_x_at	No
H2afy2	NM_207000	1.36269	1.36269	0.0444576	H2AFJ	225245_x_at	No
Prnp	NM_011170	1.3626	1.3626	0.036403	PRNP	201300_s_at	No
Prnp	NM_011170	1.3626	1.3626	0.036403	PRNP	215707_s_at	No
Acat2	NM_009338	1.36214	1.36214	0.0102214	ACAT2	209608_s_at	No
2400001E08Rik	BC092062	1.36147	1.36147	0.0322354	FLJ20625	223009_at	No
Ano5	NM_177694	1.3614	1.3614	0.0419729	ANO5	229313_at	Yes HIGH in G1
Xpnpep1	NM_133216	1.36025	1.36025	0.0183116	XPNPEP1	208453_s_at	No
Xpnpep1	NM_133216	1.36025	1.36025	0.0183116	XPNPEP1	209045_at	No
Xpnpep1	NM_133216	1.36025	1.36025	0.0183116	XPNPEP1	236239_at	No
Banf1	NM_001038231	1.36002	1.36002	0.0329916	BANF1	210125_s_at	No
Avpr1a	NM_016847	1.35869	1.35869	0.000123648	AVPR1A	206250_x_at	No
Avpr1a	NM_016847	1.35869	1.35869	0.000123648	AVPR1A	206252_s_at	No
Avpr1a	NM_016847	1.35869	1.35869	0.000123648	AVPR1A	206251_s_at	Yes HIGH in G1
Lefty1	NM_010094	1.3568	1.3568	0.0241881	LEFTY1	231715_s_at	No
Lefty1	NM_010094	1.3568	1.3568	0.0241881	LEFTY1	206268_at	No
Lefty1	NM_010094	1.3568	1.3568	0.0241881	LEFTY1	224855_at	No
A930038C07Rik	NM_172399	1.35617	1.35617	0.0061018	FLJ23191	219747_at	No
Arhgap24	NM_029270	1.35075	1.35075	0.0391646	ARHGAP24	223422_s_at	No
Arhgap24	NM_029270	1.35075	1.35075	0.0391646	ARHGAP24	230802_at	No
Arhgap24	NM_029270	1.35075	1.35075	0.0391646	ARHGAP24	230803_s_at	No
Arhgap24	NM_029270	1.35075	1.35075	0.0391646	ARHGAP24	221030_s_at	No
Epn3	NM_027984	1.3494	1.3494	0.00148274	EPN3	223895_s_at	No
Epn3	NM_027984	1.3494	1.3494	0.00148274	EPN3	220318_at	No
Ceacam1	NM_001039185	1.34882	1.34882	0.0364316	CEACAM1	210610_at	No
Ceacam1	NM_001039185	1.34882	1.34882	0.0364316	CEACAM1	211883_x_at	No
Ceacam1	NM_001039185	1.34882	1.34882	0.0364316	CEACAM1	206576_s_at	No
Ceacam1	NM_001039185	1.34882	1.34882	0.0364316	CEACAM1	209498_at	No
Ceacam1	NM_001039185	1.34882	1.34882	0.0364316	CEACAM1	211889_x_at	No
L3mbtl2	NM_145993	1.34879	1.34879	0.0189377	L3MBTL2	223205_s_at	No
Lss	NM_146006	1.34826	1.34826	0.0179724	LSS	211019_s_at	No
Lss	NM_146006	1.34826	1.34826	0.0179724	LSS	211018_at	No
Lss	NM_146006	1.34826	1.34826	0.0179724	LSS	202245_at	No
Lpcat2	NM_173014	1.34752	1.34752	0.0287925	LPCAT2	227889_at	No
Lpcat2	NM_173014	1.34752	1.34752	0.0287925	LPCAT2	239598_s_at	No
Lpcat2	NM_173014	1.34752	1.34752	0.0287925	LPCAT2	222833_at	No
Lpcat2	NM_173014	1.34752	1.34752	0.0287925	LPCAT2	229791_at	No
Spryd3	NM_001033277	1.34656	1.34656	0.00293339	SPRYD3	225134_at	Yes HIGH in G1
Tfpi2	NM_009364	1.34637	1.34637	0.0473328	TFPI2	209278_s_at	No
Tfpi2	NM_009364	1.34637	1.34637	0.0473328	TFPI2	209277_at	No
Drg2	NM_021354	1.34539	1.34539	0.00981942	DRG2	203267_s_at	Yes HIGH in G1
Drg2	NM_021354	1.34539	1.34539	0.00981942	DRG2	203268_s_at	Yes HIGH in G1
Hsd11b1	NM_008288	1.34537	1.34537	0.0101948	HSD11B1	205404_at	No
Ndp	NM_010883	1.34451	1.34451	0.00431233	NDP	206022_at	Yes HIGH in G1
Tm7sf2	NM_028454	1.34126	1.34126	0.0417442	TM7SF2	210130_s_at	No
M6prbp1	NM_025836	1.34021	1.34021	0.0371242	M6PRBP1	202122_s_at	No
Nat9	NM_025400	1.33985	1.33985	0.0105499	NAT9	204382_at	No
Rpa1	NM_026653	1.33938	1.33938	0.0333108	RPA1	201529_s_at	No
Rpa1	NM_026653	1.33938	1.33938	0.0333108	RPA1	201528_at	No
Mrpl10	NM_026154	1.33895	1.33895	0.0399092	MRPL10	224671_at	No
Ssbp2	NM_024272	1.33807	1.33807	0.00126891	SSBP2	203787_at	No
Ssbp2	NM_024272	1.33807	1.33807	0.00126891	SSBP2	210829_s_at	No
Tlcd1	NM_026708	1.33666	1.33666	0.0392166	TLCD1	227804_at	No
Slc19a1	NM_031196	1.33647	1.33647	0.0230661	SLC19A1	209777_s_at	No
Slc19a1	NM_031196	1.33647	1.33647	0.0230661	SLC19A1	209776_s_at	No
Slc19a1	NM_031196	1.33647	1.33647	0.0230661	SLC19A1	211576_s_at	No
Slc19a1	NM_031196	1.33647	1.33647	0.0230661	SLC19A1	209775_x_at	No
Aldoc	NM_009657	1.33466	1.33466	0.0326491	ALDOC	202022_at	No
Gm166	NM_001033040	1.33455	1.33455	0.00612272	LOC90835	231300_at	Yes HIGH in G1
Mall	NM_145532	1.33453	1.33453	0.014558	MALL	209373_at	No
Grhpr	NM_080289	1.33411	1.33411	0.00259884	GRHPR	216308_x_at	No
Grhpr	NM_080289	1.33411	1.33411	0.00259884	GRHPR	201347_x_at	No
Grhpr	NM_080289	1.33411	1.33411	0.00259884	GRHPR	214864_s_at	No
Sel1l	NM_001039089	1.33365	1.33365	0.0017677	SEL1L	202063_s_at	No
Sel1l	NM_001039089	1.33365	1.33365	0.0017677	SEL1L	202064_s_at	No
Sel1l	NM_001039089	1.33365	1.33365	0.0017677	SEL1L	230265_at	No
Sel1l	NM_001039089	1.33365	1.33365	0.0017677	SEL1L	202062_s_at	No
Sel1l	NM_001039089	1.33365	1.33365	0.0017677	SEL1L	202061_s_at	Yes HIGH in G1
Slc25a35	NM_028048	1.33269	1.33269	0.0209878	SLC25A35	236064_at	Yes HIGH in G1
Slc25a35	NM_028048	1.33269	1.33269	0.0209878	SLC25A35	228836_at	Yes HIGH in G1
Ibtk	NM_001081282	1.33186	1.33186	0.00759406	IBTK	215086_at	No
Ibtk	NM_001081282	1.33186	1.33186	0.00759406	IBTK	210970_s_at	No
Usp5	NM_013700	1.33093	1.33093	0.0104101	USP5	206031_s_at	No
Emid1	NM_080595	1.33087	1.33087	0.00938677	EMID1	213779_at	Yes HIGH in G1
Lmf2	NM_178919	1.33078	1.33078	0.043508	LMF2	31837_at	No
Lmf2	NM_178919	1.33078	1.33078	0.043508	LMF2	212682_s_at	No
Strada	NM_028126	1.32971	1.32971	0.0260067	STRADA	52169_at	No
Strada	NM_028126	1.32971	1.32971	0.0260067	STRADA	221554_at	No
6530418L21Rik	BC052371	1.32937	1.32937	0.0306147	LOC55924	220476_s_at	No
Ramp3	NM_019511	1.32878	1.32878	0.0208424	RAMP3	205326_at	Yes HIGH in G1
Oxnad1	NM_145460	1.32845	1.32845	0.0389809	OXNAD1	227686_at	No
Sema3a	NM_009152	1.32774	1.32774	0.0212256	SEMA3A	206805_at	No
Nploc4	NM_199469	1.32754	1.32754	0.0374836	NPLOC4	217796_s_at	No
Praf2	NM_138602	1.32713	1.32713	0.0147594	JM4	203456_at	No
Ndrg3	NM_013865	1.32666	1.32666	0.0141603	NDRG3	221082_s_at	No
Ndrg3	NM_013865	1.32666	1.32666	0.0141603	NDRG3	217286_s_at	No
Ndrg3	NM_013865	1.32666	1.32666	0.0141603	NDRG3	224368_s_at	No
Metrn	NM_133719	1.32651	1.32651	0.00913851	C16orf23	232269_x_at	No
Metrn	NM_133719	1.32651	1.32651	0.00913851	MGC2601	228419_at	No
Metrn	NM_133719	1.32651	1.32651	0.00913851	C16orf23	219051_x_at	No
Nxf3	NM_001024141	1.32531	1.32531	0.026564	NXF3	222949_at	No
Nxf3	NM_001024141	1.32531	1.32531	0.026564	NXF3	220110_s_at	No
Sox8	NM_011447	1.32376	1.32376	0.0396593	SOX8	226913_s_at	No
Tnf	NM_013693	1.32189	1.32189	0.0270941	TNF	207113_s_at	No
Cds1	NM_173370	1.32132	1.32132	0.0363667	CDS1	205709_s_at	No
Cds1	NM_173370	1.32132	1.32132	0.0363667	CDS1	226187_at	No
Cds1	NM_173370	1.32132	1.32132	0.0363667	CDS1	226185_at	No
Acad11	NM_175324	1.32061	1.32061	0.0160732	ACAD11	225573_at	Yes HIGH in G1
Clip4	NM_030179	1.32011	1.32011	0.0374295	CLIP4	219944_at	No
Clip4	NM_030179	1.32011	1.32011	0.0374295	CLIP4	226425_at	No
Hexim1	NM_138753	1.31865	1.31865	0.0416699	HEXIM1	202815_s_at	Yes HIGH in G1
Hexim1	NM_138753	1.31865	1.31865	0.0416699	HEXIM1	202814_s_at	Yes HIGH in G1
Sox18	NM_009236	1.3176	1.3176	0.0181007	SOX18	219568_x_at	Yes HIGH in G1
2310033P09Rik	BC002181	1.31745	1.31745	0.00408907	C1orf35	219063_at	No
Acy3	NM_027857	1.31709	1.31709	0.00432618	ACY-3	230481_at	No
Tspan12	NM_173007	1.31701	1.31701	0.0162814	TSPAN12	230626_at	No
Tspan12	NM_173007	1.31701	1.31701	0.0162814	TSPAN12	219274_at	No
Tspan12	NM_173007	1.31701	1.31701	0.0162814	TSPAN12	230625_s_at	No
Pvrl4	NM_027893	1.31697	1.31697	0.0437491	PVRL4	223540_at	No
Kat2a	NM_001038010	1.31589	1.31589	0.0136216	KAT2A	202182_at	Yes HIGH in G1
Gipc1	NM_018771	1.31445	1.31445	0.0234631	GIPC1	207525_s_at	No
Spns1	NM_023712	1.31439	1.31439	0.00634188	SPNS1	223173_at	No
Zdhhc23	NM_001007460	1.31352	1.31352	0.00120914	ZDHHC23	226912_at	No
Lmcd1	NM_144799	1.31341	1.31341	0.00317116	LMCD1	218574_s_at	Yes HIGH in G1
Rangrf	NM_021329	1.31295	1.31295	0.0086905	RANGRF	218526_s_at	Yes HIGH in G1
Rangrf	NM_021329	1.31295	1.31295	0.0086905	RANGRF	223554_s_at	Yes HIGH in G1
Poldip2	NM_026389	1.3128	1.3128	0.0196131	POLDIP2	217806_s_at	No
Poldip2	NM_026389	1.3128	1.3128	0.0196131	POLDIP2	222425_s_at	No
St6galnac4	NM_011373	1.31267	1.31267	0.0088245	ST6GALNAC4	221551_x_at	No
St6galnac4	NM_011373	1.31267	1.31267	0.0088245	ST6GALNAC4	223285_s_at	No
St6galnac4	NM_011373	1.31267	1.31267	0.0088245	ST6GALNAC4	228163_at	No
St6galnac4	NM_011373	1.31267	1.31267	0.0088245	ST6GALNAC4	220937_s_at	No
Rdh11	NM_021557	1.31177	1.31177	0.0105002	DKFZP564M1462	217042_at	No
Rdh11	NM_021557	1.31177	1.31177	0.0105002	RDH11	232359_at	No
Rdh11	NM_021557	1.31177	1.31177	0.0105002	RDH11	217775_s_at	No
Rdh11	NM_021557	1.31177	1.31177	0.0105002	RDH11	217776_at	No
Flt1	NM_010228	1.31141	1.31141	0.0277942	FLT1	232809_s_at	No
Flt1	NM_010228	1.31141	1.31141	0.0277942	FLT1	204406_at	No
Flt1	NM_010228	1.31141	1.31141	0.0277942	FLT1	226497_s_at	No
Flt1	NM_010228	1.31141	1.31141	0.0277942	FLT1	210287_s_at	No
Flt1	NM_010228	1.31141	1.31141	0.0277942	FLT1	226498_at	No
Bckdha	NM_007533	1.3107	1.3107	0.0172599	BCKDHA	229957_at	Yes HIGH in G1
1600014C10Rik	NM_001085385	1.31062	1.31062	0.0103975	C19orf12	223983_s_at	No
1600014C10Rik	NM_001085385	1.31062	1.31062	0.0103975	C19orf12	225863_s_at	No
Fbln2	NM_007992	1.31042	1.31042	0.0204311	FBLN2	203886_s_at	Yes HIGH in G1
Pip4k2b	NM_054051	1.30915	1.30915	0.0055264	PIP4K2B	201081_s_at	No
Pip4k2b	NM_054051	1.30915	1.30915	0.0055264	PIP4K2B	201080_at	No
Mpv17l2	NM_183170	1.30849	1.30849	0.0479878	MPV17L2	223473_at	No
Sntb1	NM_016667	1.30756	1.30756	0.0197791	SNTB1	208608_s_at	No
Sntb1	NM_016667	1.30756	1.30756	0.0197791	SNTB1	214708_at	No
Sntb1	NM_016667	1.30756	1.30756	0.0197791	SNTB1	226438_at	No
Sntb1	NM_016667	1.30756	1.30756	0.0197791	SNTB1	215431_at	No
Uap1l1	NM_001033293	1.30721	1.30721	0.0217066	UAP1L1	214755_at	No
Tmem101	NM_029649	1.30678	1.30678	0.0471721	TMEM101	225004_at	Yes HIGH in G1
Acox2	NM_053115	1.30647	1.30647	0.0374859	ACOX2	205364_at	No
Calml4	NM_138304	1.30639	1.30639	0.0165372	CALML4	221879_at	No
Calml4	NM_138304	1.30639	1.30639	0.0165372	CALML4	64408_s_at	No
Kremen1	NM_032396	1.30579	1.30579	0.0461868	KREMEN1	234843_s_at	No
Kremen1	NM_032396	1.30579	1.30579	0.0461868	KREMEN1	227250_at	No
Kremen1	NM_032396	1.30579	1.30579	0.0461868	KREMEN1	235370_at	No
Kremen1	NM_032396	1.30579	1.30579	0.0461868	KREMEN1	224534_at	No
Tram1l1	NM_146140	1.30569	1.30569	0.0268284	TRAM1L1	244334_at	Yes HIGH in G1
Fkbp14	NM_153573	1.30537	1.30537	0.0240041	FKBP14	219390_at	No
Cd38	NM_007646	1.30503	1.30503	0.0309047	CD38	234187_at	No
Cd38	NM_007646	1.30503	1.30503	0.0309047	CD38	205692_s_at	No
Rnf187	AB030190	1.30373	1.30373	0.0224349	RNF187	229207_x_at	No
Rnf187	AB030190	1.30373	1.30373	0.0224349	RNF187	230662_at	No
Rnf187	AB030190	1.30373	1.30373	0.0224349	RNF187	228470_at	No
Rnf187	AB030190	1.30373	1.30373	0.0224349	RNF187	212155_at	No
Pold2	NM_008894	1.3036	1.3036	0.0462121	POLD2	216175_at	No
Pold2	NM_008894	1.3036	1.3036	0.0462121	POLD2	201115_at	No
Nfkbie	NM_008690	1.30356	1.30356	0.0175606	NFKBIE	203927_at	No
Usf1	NM_009480	1.30168	1.30168	0.0161149	USF1	231768_at	No
Ogfr	NM_031373	1.30063	1.30063	0.0437752	OGFR	211512_s_at	No
Ogfr	NM_031373	1.30063	1.30063	0.0437752	OGFR	211513_s_at	No
Ogfr	NM_031373	1.30063	1.30063	0.0437752	OGFR	202841_x_at	No
Ogfr	NM_031373	1.30063	1.30063	0.0437752	OGFR	210443_x_at	No
Fbxo31	NM_133765	1.30028	1.30028	0.0422016	FBXO31	219785_s_at	No
Fbxo31	NM_133765	1.30028	1.30028	0.0422016	FBXO31	219784_at	No
Fbxo31	NM_133765	1.30028	1.30028	0.0422016	FBXO31	223745_at	No
Fbxo31	NM_133765	1.30028	1.30028	0.0422016	FBXO31	224162_s_at	No
Rnf146	NM_001110197	0.76896	-1.30046	0.0259967	RNF146	221430_s_at	No
Rnf146	NM_001110197	0.76896	-1.30046	0.0259967	RNF146	223886_s_at	No
Rnf146	NM_001110197	0.76896	-1.30046	0.0259967	RNF146	244517_x_at	Yes HIGH in G3
D630042F21Rik	NM_001081186	0.768442	-1.30133	0.00287469	FLJ31166	236646_at	No
Trpm6	NM_153417	0.768401	-1.3014	0.0130363	TRPM6	221102_s_at	No
Trpm6	NM_153417	0.768401	-1.3014	0.0130363	TRPM6	234864_s_at	No
Trpm6	NM_153417	0.768401	-1.3014	0.0130363	TRPM6	224412_s_at	No
Cspp1	NM_026493	0.765658	-1.30607	0.00612298	CSPP1	227105_at	No
Cspp1	NM_026493	0.765658	-1.30607	0.00612298	CSPP1	242041_at	No
Cspp1	NM_026493	0.765658	-1.30607	0.00612298	CSPP1	221925_s_at	No
Cspp1	NM_026493	0.765658	-1.30607	0.00612298	CSPP1	220072_at	No
Chd7	NM_001081417	0.764783	-1.30756	0.0476276	KIAA1416	222755_s_at	No
Chd7	NM_001081417	0.764783	-1.30756	0.0476276	KIAA1416	220619_at	No
Chd7	NM_001081417	0.764783	-1.30756	0.0476276	KIAA1416	226123_at	Yes HIGH in G3
Chd7	NM_001081417	0.764783	-1.30756	0.0476276	KIAA1416	218829_s_at	Yes HIGH in G3
Atp12a	NM_138652	0.764439	-1.30815	0.0239897	ATP12A	207367_at	No
Ascc3	NM_001146089	0.762843	-1.31089	0.0140751	ASCC3	212815_at	Yes HIGH in G3
Ascc3	NM_001146089	0.762843	-1.31089	0.0140751	ASCC3	231269_at	Yes HIGH in G3
Arhgap10	NM_030113	0.760507	-1.31491	0.00777956	ARHGAP10	219431_at	No
Ccnl1	NM_019937	0.758801	-1.31787	0.0327462	CCNL1	241495_at	No
Ccnl1	NM_019937	0.758801	-1.31787	0.0327462	CCNL1	220046_s_at	No
Rb1	NM_009029	0.758535	-1.31833	0.00175434	RB1	203132_at	No
Rb1	NM_009029	0.758535	-1.31833	0.00175434	RB1	211540_s_at	No
Xkrx	NM_183319	0.757762	-1.31968	0.0317004	XKRX	230349_at	No
Glrx3	NM_023140	0.757746	-1.3197	0.0299964	GLRX3	207506_at	No
Glrx3	NM_023140	0.757746	-1.3197	0.0299964	GLRX3	216532_x_at	No
Glrx3	NM_023140	0.757746	-1.3197	0.0299964	GLRX3	214205_x_at	Yes HIGH in G3
Glrx3	NM_023140	0.757746	-1.3197	0.0299964	GLRX3	209080_x_at	Yes HIGH in G3
Cklf	NM_001037841	0.757369	-1.32036	0.00228539	CKLF	219161_s_at	Yes HIGH in G3
Cklf	NM_001037841	0.757369	-1.32036	0.00228539	CKLF	223451_s_at	Yes HIGH in G3
Cklf	NM_001037841	0.757369	-1.32036	0.00228539	CKLF	221058_s_at	Yes HIGH in G3
Bhmt	NM_016668	0.755768	-1.32316	0.0135158	BHMT	206119_at	No
Bhmt	NM_016668	0.755768	-1.32316	0.0135158	BHMT	231591_at	No
Nbea	NM_030595	0.755203	-1.32415	0.0452128	NBEA	221207_s_at	No
Nbea	NM_030595	0.755203	-1.32415	0.0452128	NBEA	226439_s_at	No
Zfp292	NM_013889	0.754952	-1.32459	0.0386426	ZNF292	212366_at	Yes HIGH in G3
Zfp292	NM_013889	0.754952	-1.32459	0.0386426	ZNF292	212368_at	Yes HIGH in G3
Trim7	NM_053166	0.7549	-1.32468	0.0134792	TRIM7	223694_at	No
Trim7	NM_053166	0.7549	-1.32468	0.0134792	TRIM7	239694_at	No
Rps27a	NM_024277	0.752696	-1.32856	0.0188051	RPS27A	242214_at	No
Rps27a	NM_024277	0.752696	-1.32856	0.0188051	RPS27A	244624_at	No
Rps27a	NM_024277	0.752696	-1.32856	0.0188051	RPS27A	200017_at	Yes HIGH in G3
Cetn3	NM_007684	0.752348	-1.32917	0.00218709	CETN3	209662_at	No
Echdc3	NM_024208	0.750799	-1.33191	0.0481835	ECHDC3	219298_at	No
Arhgap28	NM_172964	0.750323	-1.33276	0.0052752	ARHGAP28	220381_at	No
Arhgap28	NM_172964	0.750323	-1.33276	0.0052752	ARHGAP28	227911_at	No
Arhgap28	NM_172964	0.750323	-1.33276	0.0052752	ARHGAP28	220382_s_at	No
Rpl22l1	NM_026517	0.750115	-1.33313	0.0391393	RPL22L1	225541_at	Yes HIGH in G3
Cd2ap	NM_009847	0.749582	-1.33408	0.0050485	CD2AP	203593_at	Yes HIGH in G3
Pcdhb20	NM_053145	0.748441	-1.33611	0.0386839	PCDHB14	231726_at	No
Snapc3	NM_029949	0.747852	-1.33716	0.00753088	PSIP1	222286_at	No
Snapc3	NM_029949	0.747852	-1.33716	0.00753088	SNAPC3	229712_at	No
Snapc3	NM_029949	0.747852	-1.33716	0.00753088	SNAPC3	204001_at	No
Snapc3	NM_029949	0.747852	-1.33716	0.00753088	SNAPC3	210465_s_at	No
Ldhal6b	NM_175349	0.747176	-1.33837	0.0324443	LDHL	210712_at	No
Sfrs18	NM_025669	0.746856	-1.33895	0.0173448	SFRS18	230375_at	No
Sfrs18	NM_025669	0.746856	-1.33895	0.0173448	SFRS18	226412_at	No
Sfrs18	NM_025669	0.746856	-1.33895	0.0173448	SFRS18	212177_at	No
Sfrs18	NM_025669	0.746856	-1.33895	0.0173448	SFRS18	225507_at	No
Sfrs18	NM_025669	0.746856	-1.33895	0.0173448	SFRS18	212176_at	No
Sfrs18	NM_025669	0.746856	-1.33895	0.0173448	SFRS18	212179_at	No
D18Ertd653e	NM_172631	0.746325	-1.3399	0.044947	C18orf1	209574_s_at	No
D18Ertd653e	NM_172631	0.746325	-1.3399	0.044947	C18orf1	209573_s_at	No
D18Ertd653e	NM_172631	0.746325	-1.3399	0.044947	C18orf1	207996_s_at	No
D18Ertd653e	NM_172631	0.746325	-1.3399	0.044947	C18orf1	233138_at	No
Pdcd10	NM_019745	0.745886	-1.34069	0.042813	PDCD10	210907_s_at	Yes HIGH in G3
Chrdl2	NM_133709	0.745666	-1.34108	0.0445559	CHRDL2	223987_at	Yes HIGH in G3
Elf5	NM_010125	0.745122	-1.34206	0.0275295	ELF5	220624_s_at	Yes HIGH in G3
Elf5	NM_010125	0.745122	-1.34206	0.0275295	ELF5	220625_s_at	Yes HIGH in G3
Muc1	NM_013605	0.744502	-1.34318	0.00462086	MUC1	211695_x_at	No
Muc1	NM_013605	0.744502	-1.34318	0.00462086	MUC1	207847_s_at	No
Alms1	NM_145223	0.744355	-1.34345	0.0322217	ALMS1	214221_at	No
Alms1	NM_145223	0.744355	-1.34345	0.0322217	ALMS1	214220_s_at	No
Alms1	NM_145223	0.744355	-1.34345	0.0322217	ALMS1	214707_x_at	No
Alms1	NM_145223	0.744355	-1.34345	0.0322217	ALMS1	233788_at	No
Mybpc3	NM_008653	0.743901	-1.34427	0.00931219	MYBPC3	208040_s_at	No
Hnrpdl	NM_016690	0.743286	-1.34538	0.0110702	HNRPDL	212454_x_at	No
Hnrpdl	NM_016690	0.743286	-1.34538	0.0110702	HNRPDL	209067_s_at	No
Hnrpdl	NM_016690	0.743286	-1.34538	0.0110702	HNRPDL	209068_at	No
Hnrpdl	NM_016690	0.743286	-1.34538	0.0110702	HNRPDL	201993_x_at	No
Eif5	AF357387	0.742009	-1.34769	0.00824715	EIF5	208706_s_at	No
Eif5	AF357387	0.742009	-1.34769	0.00824715	EIF5	241843_at	No
Eif5	AF357387	0.742009	-1.34769	0.00824715	EIF5	208707_at	No
Eif5	AF357387	0.742009	-1.34769	0.00824715	EIF5	208290_s_at	Yes HIGH in G3
Eif5	AF357387	0.742009	-1.34769	0.00824715	EIF5	208708_x_at	Yes HIGH in G3
Eif5	AF357387	0.742009	-1.34769	0.00824715	EIF5	208705_s_at	Yes HIGH in G3
Pex1	NM_027777	0.741407	-1.34879	0.0180857	PEX1	215023_s_at	No
Pex1	NM_027777	0.741407	-1.34879	0.0180857	PEX1	204873_at	No
Malat1	NR_002847	0.739901	-1.35153	0.0131811	MALAT1	224568_x_at	No
Malat1	NR_002847	0.739901	-1.35153	0.0131811	MALAT1	224558_s_at	No
Malat1	NR_002847	0.739901	-1.35153	0.0131811	MALAT1	227510_x_at	No
Malat1	NR_002847	0.739901	-1.35153	0.0131811	MALAT1	224567_x_at	No
Malat1	NR_002847	0.739901	-1.35153	0.0131811	MALAT1	223940_x_at	No
Malat1	NR_002847	0.739901	-1.35153	0.0131811	MALAT1	226675_s_at	No
Malat1	NR_002847	0.739901	-1.35153	0.0131811	MALAT1	224559_at	No
Malat1	NR_002847	0.739901	-1.35153	0.0131811	MALAT1	231735_s_at	No
Malat1	NR_002847	0.739901	-1.35153	0.0131811	MALAT1	223577_x_at	No
Malat1	NR_002847	0.739901	-1.35153	0.0131811	MALAT1	223578_x_at	No
Zfp532	NM_207255	0.739405	-1.35244	0.0023214	ZNF532	220617_s_at	No
Zfp532	NM_207255	0.739405	-1.35244	0.0023214	ZNF532	225021_at	No
Mlec	NM_175403	0.738486	-1.35412	0.0411222	MLEC	200617_at	No
Mlec	NM_175403	0.738486	-1.35412	0.0411222	MLEC	200616_s_at	No
Cdc2l5	NM_001081058	0.73679	-1.35724	0.0426433	CDC2L5	228991_at	No
Cdc2l5	NM_001081058	0.73679	-1.35724	0.0426433	CDC2L5	207319_s_at	No
Cdc2l5	NM_001081058	0.73679	-1.35724	0.0426433	CDC2L5	210965_x_at	No
Cdc2l5	NM_001081058	0.73679	-1.35724	0.0426433	CDC2L5	232266_x_at	No
Cdc2l5	NM_001081058	0.73679	-1.35724	0.0426433	CDC2L5	207318_s_at	No
Map3k1	NM_011945	0.736559	-1.35766	0.00875459	MAP3K1	214786_at	No
Map3k1	NM_011945	0.736559	-1.35766	0.00875459	MAP3K1	225927_at	No
Uck2	ENSMUST00000053686	0.736549	-1.35768	0.0142252	UCK2	209825_s_at	No
Uck2	ENSMUST00000053686	0.736549	-1.35768	0.0142252	UCK2	209825_s_at	Yes HIGH in G3
Syne2	NM_001005510	0.735827	-1.35901	0.00977425	SYNE2	243841_at	No
Syne2	NM_001005510	0.735827	-1.35901	0.00977425	SYNE2	242774_at	No
Syne2	NM_001005510	0.735827	-1.35901	0.00977425	SYNE2	202761_s_at	No
3200002M19Rik	NM_027532	0.735546	-1.35953	0.0266178	DKFZP564M082	204218_at	No
Zfp101	NM_009542	0.733026	-1.36421	0.0434431	ZNF440	241731_x_at	No
Rgs22	ENSMUST00000090179	0.730325	-1.36925	0.0271746	RGS22	223691_at	No
Mcts1	NM_026902	0.728117	-1.37341	0.0160439	MCTS1	218163_at	Yes HIGH in G3
Nfat5	NM_133957	0.727277	-1.37499	0.0414352	NFAT5	208003_s_at	No
Nfat5	NM_133957	0.727277	-1.37499	0.0414352	NFAT5	224984_at	No
Nfat5	NM_133957	0.727277	-1.37499	0.0414352	NFAT5	215092_s_at	No
Qser1	NM_001123327	0.727058	-1.37541	0.0181486	QSER1	219705_at	No
Srp9	NM_012058	0.727004	-1.37551	0.00561	SRP9	201273_s_at	No
Slc22a23	NM_001033167	0.726388	-1.37667	0.0354964	SLC22A23	223194_s_at	No
Slc22a23	NM_001033167	0.726388	-1.37667	0.0354964	SLC22A23	233206_at	No
Mobkl2b	NM_178061	0.726184	-1.37706	0.00286892	MOBKL2A	225530_at	No
Mobkl2b	NM_178061	0.726184	-1.37706	0.00286892	MOBKL2A	235163_at	No
Larp2	BC100361	0.723401	-1.38236	0.023823	LARP2	231011_at	No
Lrrcc1	NM_028915	0.723241	-1.38266	0.0360972	LRRCC1	231872_at	Yes HIGH in G3
Tra2a	AB052758	0.723143	-1.38285	0.0471516	TRA2A	213593_s_at	No
Tra2a	AB052758	0.723143	-1.38285	0.0471516	TRA2A	227939_s_at	No
Tra2a	AB052758	0.723143	-1.38285	0.0471516	TRA2A	229574_at	No
Tra2a	AB052758	0.723143	-1.38285	0.0471516	TRA2A	204658_at	No
Tra2a	AB052758	0.723143	-1.38285	0.0471516	TRA2A	213575_at	No
Zfc3h1	NM_001033261	0.722675	-1.38375	0.0263965	ZFC3H1	213065_at	No
Zfc3h1	NM_001033261	0.722675	-1.38375	0.0263965	ZFC3H1	244499_at	Yes HIGH in G3
Cp	NM_001042611	0.722444	-1.38419	0.00149144	CP	204846_at	Yes HIGH in G3
Cp	NM_001042611	0.722444	-1.38419	0.00149144	CP	227253_at	Yes HIGH in G3
Cp	NM_001042611	0.722444	-1.38419	0.00149144	CP	228143_at	Yes HIGH in G3
Cp	NM_001042611	0.722444	-1.38419	0.00149144	CP	214282_at	Yes HIGH in G3
Btc	NM_007568	0.721283	-1.38642	0.0484743	BTC	207326_at	No
Btc	NM_007568	0.721283	-1.38642	0.0484743	BTC	241412_at	Yes HIGH in G3
Ssbp1	NM_028358	0.721105	-1.38676	0.0285799	SSBP1	214060_at	No
Ssbp1	NM_028358	0.721105	-1.38676	0.0285799	SSBP1	202591_s_at	Yes HIGH in G3
BC005561	NR_024083	0.718833	-1.39114	0.025461	THOC2	226626_at	No
BC005561	NR_024083	0.718833	-1.39114	0.025461	THOC2	222122_s_at	No
BC005561	NR_024083	0.718833	-1.39114	0.025461	THOC2	212994_at	No
BC005561	NR_024083	0.718833	-1.39114	0.025461	THOC2	226628_at	No
Ttc14	NM_025978	0.718544	-1.3917	0.0386833	TTC14	225178_at	No
Ttc14	NM_025978	0.718544	-1.3917	0.0386833	TTC14	225180_at	No
Slc28a3	NM_022317	0.718259	-1.39226	0.0473907	SLC28A3	232277_at	No
Slc28a3	NM_022317	0.718259	-1.39226	0.0473907	SLC28A3	220475_at	No
Qser1	NM_001123327	0.715762	-1.39711	0.0190051	QSER1	244563_at	Yes HIGH in G3
Qser1	NM_001123327	0.715762	-1.39711	0.0190051	QSER1	226265_at	Yes HIGH in G3
Qser1	NM_001123327	0.715762	-1.39711	0.0190051	QSER1	229982_at	Yes HIGH in G3
Edn1	NM_010104	0.711834	-1.40482	0.0215585	EDN1	222802_at	No
Edn1	NM_010104	0.711834	-1.40482	0.0215585	EDN1	218995_s_at	No
Clk1	NM_001042634	0.711102	-1.40627	0.0150766	CLK1	214683_s_at	No
Ptpn18	NM_011206	0.709364	-1.40971	0.0350237	PTPN18	203555_at	No
Leng8	NM_172736	0.704431	-1.41958	0.0220225	LENG8	224673_at	No
Eml5	NM_001081191	0.703113	-1.42225	0.00651921	EML5	242443_at	No
Ppm1f	BC042570	0.702181	-1.42413	0.0224172	PPM1F	203063_at	No
Ppm1f	BC042570	0.702181	-1.42413	0.0224172	PPM1F	37384_at	No
Gpr110	NM_133776	0.700277	-1.42801	0.00783401	GPR110	235988_at	No
Gpr110	NM_133776	0.700277	-1.42801	0.00783401	GPR110	238689_at	No
Taf1d	BC110660	0.698517	-1.4316	0.0420686	TAF1D	218750_at	No
Fam38a	ENSMUST00000064316	0.694517	-1.43985	0.0462516	FAM38A	202771_at	Yes HIGH in G3
Cd46	NM_010778	0.693103	-1.44279	0.0038221	CD46	207549_x_at	No
Cd46	NM_010778	0.693103	-1.44279	0.0038221	CD46	211574_s_at	No
Cd46	NM_010778	0.693103	-1.44279	0.0038221	CD46	237126_at	No
Cd46	NM_010778	0.693103	-1.44279	0.0038221	CD46	208783_s_at	No
Cdk6	NM_009873	0.692609	-1.44382	0.000938581	CDK6	207143_at	No
Cdk6	NM_009873	0.692609	-1.44382	0.000938581	CDK6	235287_at	Yes HIGH in G3
Cdk6	NM_009873	0.692609	-1.44382	0.000938581	CDK6	224851_at	Yes HIGH in G3
Cdk6	NM_009873	0.692609	-1.44382	0.000938581	CDK6	224848_at	Yes HIGH in G3
Cdk6	NM_009873	0.692609	-1.44382	0.000938581	CDK6	243000_at	Yes HIGH in G3
Cdk6	NM_009873	0.692609	-1.44382	0.000938581	CDK6	224847_at	Yes HIGH in G3
Met	NM_008591	0.690432	-1.44837	0.0119458	MET	203510_at	No
Met	NM_008591	0.690432	-1.44837	0.0119458	MET	211599_x_at	No
Met	NM_008591	0.690432	-1.44837	0.0119458	MET	213807_x_at	No
Met	NM_008591	0.690432	-1.44837	0.0119458	MET	213816_s_at	No
Ipo7	AF357383	0.685787	-1.45818	0.0488217	IPO7	200994_at	No
Ipo7	AF357383	0.685787	-1.45818	0.0488217	IPO7	200993_at	No
Ipo7	AF357383	0.685787	-1.45818	0.0488217	IPO7	200995_at	Yes HIGH in G3
Ipo7	AF357383	0.685787	-1.45818	0.0488217	IPO7	200992_at	Yes HIGH in G3
Eid3	NM_025499	0.684894	-1.46008	0.0445192	EID3	231292_at	No
Grcc10	NM_013535	0.682428	-1.46536	0.0360077	GRCC10	224719_s_at	No
Rdx	NM_001104617	0.675705	-1.47993	0.016562	RDX	204969_s_at	No
Rdx	NM_001104617	0.675705	-1.47993	0.016562	RDX	212398_at	No
Rdx	NM_001104617	0.675705	-1.47993	0.016562	RDX	212397_at	No
Rdx	NM_001104617	0.675705	-1.47993	0.016562	NUDT1	228231_at	Yes HIGH in G3
4930422I07Rik	NM_001142943	0.675525	-1.48033	0.00744734	MGC10715	227986_at	No
4930422I07Rik	NM_001142943	0.675525	-1.48033	0.00744734	MGC10715	207296_at	No
Grhl3	NM_001013756	0.672826	-1.48627	0.0313888	GRHL3	232116_at	No
Thsd4	NM_001040426	0.668695	-1.49545	0.0080244	THSD4	219153_s_at	No
Thsd4	NM_001040426	0.668695	-1.49545	0.0080244	THSD4	234323_at	No
Thsd4	NM_001040426	0.668695	-1.49545	0.0080244	THSD4	222835_at	No
Thsd4	NM_001040426	0.668695	-1.49545	0.0080244	THSD4	226506_at	No
Snrpe	NM_009227	0.667683	-1.49772	0.0159963	SNRPE	203316_s_at	Yes HIGH in G3
Hivep3	AY454346	0.666124	-1.50122	0.0231334	HIVEP3	233884_at	No
Hivep3	AY454346	0.666124	-1.50122	0.0231334	HIVEP3	232581_x_at	No
Hivep3	AY454346	0.666124	-1.50122	0.0231334	HIVEP3	220042_x_at	No
Pgap1	ENSMUST00000097739	0.66159	-1.51151	0.0275033	PGAP1	213469_at	No
Pgap1	ENSMUST00000097739	0.66159	-1.51151	0.0275033	PGAP1	244321_at	No
Pgap1	ENSMUST00000097739	0.66159	-1.51151	0.0275033	PGAP1	220576_at	No
Pgap1	ENSMUST00000097739	0.66159	-1.51151	0.0275033	PGAP1	241801_at	No
Pgap1	ENSMUST00000097739	0.66159	-1.51151	0.0275033	PGAP1	239725_at	No
Elovl3	NM_007703	0.656861	-1.52239	0.00988675	ELOVL3	234513_at	No
4922501C03Rik	NM_199316	0.655193	-1.52627	0.00905042	C6orf84	206005_s_at	No
4922501C03Rik	NM_199316	0.655193	-1.52627	0.00905042	C6orf84	206006_s_at	No
Eml5	BC049855	0.644142	-1.55245	0.000131792	EML5	242443_at	No
Taf1d	BC056964	0.632689	-1.58056	0.0234336	TAF1D	222728_s_at	Yes HIGH in G3
Taf1d	BC056964	0.632689	-1.58056	0.0234336	TAF1D	221580_s_at	Yes HIGH in G3
Rnasel	NM_011882	0.630235	-1.58671	0.00338057	RNASEL	221287_at	No
Rnasel	NM_011882	0.630235	-1.58671	0.00338057	RNASEL	229285_at	No
Plekha6	NM_182930	0.611567	-1.63514	0.0232142	PEPP3	205093_at	No
Plekha6	NM_182930	0.611567	-1.63514	0.0232142	PEPP3	229245_at	No
2310005N03Rik	NM_025511	0.605076	-1.65268	0.00792752	FAM36A	224820_at	No
2310005N03Rik	NM_025511	0.605076	-1.65268	0.00792752	FAM36A	225786_at	No
2310005N03Rik	NM_025511	0.605076	-1.65268	0.00792752	FAM36A	224824_at	Yes HIGH in G3
BC016579	NM_145389	0.590372	-1.69385	0.0174137	FLJ23186	219474_at	No
Ttpa	NM_015767	0.577144	-1.73267	0.00901641	TTPA	210614_at	No
Galnt9	NM_198306	0.574116	-1.74181	0.00310051	GALNT9	229451_at	No
Cytip	NM_139200	0.516146	-1.93744	0.0120608	CYTIP	209606_at	Yes HIGH in G3
Mmp12	NM_008605	0.495585	-2.01782	0.0432554	MMP12	204580_at	Yes HIGH in G3
F11r	NM_172647	0.047504	-21.0509	9.99526e-05	F11R	226482_s_at	No
F11r	NM_172647	0.047504	-21.0509	9.99526e-05	F11R	223000_s_at	Yes HIGH in G3
F11r	NM_172647	0.047504	-21.0509	9.99526e-05	F11R	224097_s_at	Yes HIGH in G3
F11r	NM_172647	0.047504	-21.0509	9.99526e-05	F11R	221664_s_at	Yes HIGH in G3

## Sheet: GSEA Dataset G3 vs G1 overlap
Mouse Gene Symbol	Mouse RefSeq	Ratio (--/++)	FC (--/++)	p-value	Human Symbol	U133 Probe Set	GSEA ENRICHMENT
Cpe	NM_013494	3.51806	3.51806	0.00791083	CPE	201117_s_at	Yes HIGH in G1
Cpe	NM_013494	3.51806	3.51806	0.00791083	CPE	201116_s_at	Yes HIGH in G1
Ddah1	NM_026993	1.9542	1.9542	0.0299543	DDAH1	209094_at	Yes HIGH in G1
Trdn	NM_029726	1.83287	1.83287	0.0329343	TRDN	222287_at	Yes HIGH in G1
Des	NM_010043	1.8127	1.8127	0.0459748	DES	214027_x_at	Yes HIGH in G1
Plk2	NM_152804	1.79749	1.79749	0.0161516	PLK2	201939_at	Yes HIGH in G1
Cyp26a1	NM_007811	1.73444	1.73444	0.00175256	CYP26A1	206424_at	Yes HIGH in G1
Epha3	NM_010140	1.72512	1.72512	0.0434339	EPHA3	206070_s_at	Yes HIGH in G1
Epha3	NM_010140	1.72512	1.72512	0.0434339	EPHA3	211164_at	Yes HIGH in G1
Ptn	NM_008973	1.72335	1.72335	0.0160221	PTN	209466_x_at	Yes HIGH in G1
Ptn	NM_008973	1.72335	1.72335	0.0160221	PTN	211737_x_at	Yes HIGH in G1
Ptn	NM_008973	1.72335	1.72335	0.0160221	PTN	209465_x_at	Yes HIGH in G1
Ndrg2	NM_013864	1.70004	1.70004	0.0179186	NDRG2	206453_s_at	Yes HIGH in G1
Stard13	NM_146258	1.69856	1.69856	0.00454943	STARD13	213103_at	Yes HIGH in G1
Acta2	NM_007392	1.67072	1.67072	0.00416022	ACTA2	200974_at	Yes HIGH in G1
Ank	NM_020332	1.65954	1.65954	0.0202355	ANKH	220076_at	Yes HIGH in G1
Adamtsl2	NM_029981	1.65745	1.65745	0.0463222	ADAMTSL2	206629_at	Yes HIGH in G1
Abi3bp	NM_001014423	1.64001	1.64001	0.0131882	ABI3BP	223395_at	Yes HIGH in G1
Abi3bp	NM_001014423	1.64001	1.64001	0.0131882	ABI3BP	220518_at	Yes HIGH in G1
Tmem22	NM_001101483	1.62835	1.62835	0.0211558	TMEM22	219569_s_at	Yes HIGH in G1
Eng	NM_001146350	1.58816	1.58816	0.0372611	ENG	201809_s_at	Yes HIGH in G1
Eng	NM_001146350	1.58816	1.58816	0.0372611	ENG	201808_s_at	Yes HIGH in G1
Sparcl1	NM_010097	1.55512	1.55512	0.0305391	SPARCL1	200795_at	Yes HIGH in G1
Plvap	NM_032398	1.55019	1.55019	0.0394257	PLVAP	221529_s_at	Yes HIGH in G1
1500015O10Rik	NM_024283	1.5399	1.5399	0.0289518	ECRG4	223623_at	Yes HIGH in G1
G6pc3	NM_175935	1.53785	1.53785	0.00360161	G6PC3	221759_at	Yes HIGH in G1
G6pc3	NM_175935	1.53785	1.53785	0.00360161	G6PC3	44654_at	Yes HIGH in G1
Uck2	NM_030724	1.51351	1.51351	0.0217572	UCK2	209825_s_at	Yes HIGH in G3
Olfml2b	NM_177068	1.50721	1.50721	0.0478981	OLFML2B	213125_at	Yes HIGH in G1
Fbln5	NM_011812	1.50551	1.50551	0.0409925	FBLN5	203088_at	Yes HIGH in G1
Hpn	NM_001110252	1.49936	1.49936	0.00813904	HPN	237397_at	Yes HIGH in G1
Hpn	NM_001110252	1.49936	1.49936	0.00813904	HPN	204934_s_at	Yes HIGH in G1
Nid2	NM_008695	1.48718	1.48718	0.015905	NID2	204114_at	Yes HIGH in G1
Cdkn1c	NM_009876	1.48206	1.48206	0.033515	CDKN1C	213182_x_at	Yes HIGH in G1
Cdkn1c	NM_009876	1.48206	1.48206	0.033515	CDKN1C	216894_x_at	Yes HIGH in G1
Cdkn1c	NM_009876	1.48206	1.48206	0.033515	CDKN1C	213348_at	Yes HIGH in G1
Cdkn1c	NM_009876	1.48206	1.48206	0.033515	CDKN1C	219534_x_at	Yes HIGH in G1
Fam70a	NM_172930	1.47896	1.47896	0.0140951	FAM70A	219895_at	Yes HIGH in G1
Jam2	NM_023844	1.46672	1.46672	0.00363577	JAM2	219213_at	Yes HIGH in G1
Jam2	NM_023844	1.46672	1.46672	0.00363577	JAM2	229127_at	Yes HIGH in G1
Heatr5b	BC019508	1.4497	1.4497	0.0337778	HEATR5B	233642_s_at	Yes HIGH in G1
Camkk1	NM_018883	1.44725	1.44725	0.00417846	CAMKK1	223460_at	Yes HIGH in G1
Abcc9	NM_021041	1.44633	1.44633	0.0177444	ABCC9	208562_s_at	Yes HIGH in G1
Abcc9	NM_021041	1.44633	1.44633	0.0177444	ABCC9	208561_at	Yes HIGH in G1
Abcc9	NM_021041	1.44633	1.44633	0.0177444	ABCC9	208462_s_at	Yes HIGH in G1
Myh10	NM_175260	1.44605	1.44605	0.0486347	MYH10	212372_at	Yes HIGH in G1
Tmem204	NM_001001183	1.44279	1.44279	0.0171192	TMEM204	219315_s_at	Yes HIGH in G1
Hspb6	NM_001012401	1.44231	1.44231	0.0294722	HSPB6	226304_at	Yes HIGH in G1
Hspb6	NM_001012401	1.44231	1.44231	0.0294722	HSPB6	214767_s_at	Yes HIGH in G1
Rabl4	NM_025931	1.43641	1.43641	0.0132017	RABL4	213784_at	Yes HIGH in G1
Nrg1	NM_178591	1.42331	1.42331	0.0120258	NRG1	208241_at	Yes HIGH in G1
Nrg1	NM_178591	1.42331	1.42331	0.0120258	NRG1	208232_x_at	Yes HIGH in G1
Pfkm	NM_021514	1.41502	1.41502	0.00123146	PFKM	210976_s_at	Yes HIGH in G1
1190002H23Rik	NM_025427	1.39525	1.39525	0.0309031	RGC32	218723_s_at	Yes HIGH in G1
Fam129a	NM_022018	1.39516	1.39516	0.0313936	FAM129A	217967_s_at	Yes HIGH in G1
Fam129a	NM_022018	1.39516	1.39516	0.0313936	FAM129A	217966_s_at	Yes HIGH in G1
Faah	NM_010173	1.39073	1.39073	0.0165174	FAAH	204231_s_at	Yes HIGH in G1
Ghdc	NM_031871	1.38825	1.38825	0.00717501	GHDC	227159_at	Yes HIGH in G1
Scarb2	NM_007644	1.38016	1.38016	0.0425357	SCARB2	215754_at	Yes HIGH in G1
Id1	NM_010495	1.3715	1.3715	0.0174831	ID1	208937_s_at	Yes HIGH in G1
Pex19	NM_023041	1.37116	1.37116	0.00646957	PEX19	201707_at	Yes HIGH in G1
Pex19	NM_023041	1.37116	1.37116	0.00646957	PEX19	201706_s_at	Yes HIGH in G1
Ano5	NM_177694	1.3614	1.3614	0.0419729	ANO5	229313_at	Yes HIGH in G1
Avpr1a	NM_016847	1.35869	1.35869	0.000123648	AVPR1A	206251_s_at	Yes HIGH in G1
Spryd3	NM_001033277	1.34656	1.34656	0.00293339	SPRYD3	225134_at	Yes HIGH in G1
Drg2	NM_021354	1.34539	1.34539	0.00981942	DRG2	203267_s_at	Yes HIGH in G1
Drg2	NM_021354	1.34539	1.34539	0.00981942	DRG2	203268_s_at	Yes HIGH in G1
Ndp	NM_010883	1.34451	1.34451	0.00431233	NDP	206022_at	Yes HIGH in G1
Gm166	NM_001033040	1.33455	1.33455	0.00612272	LOC90835	231300_at	Yes HIGH in G1
Sel1l	NM_001039089	1.33365	1.33365	0.0017677	SEL1L	202061_s_at	Yes HIGH in G1
Slc25a35	NM_028048	1.33269	1.33269	0.0209878	SLC25A35	236064_at	Yes HIGH in G1
Slc25a35	NM_028048	1.33269	1.33269	0.0209878	SLC25A35	228836_at	Yes HIGH in G1
Emid1	NM_080595	1.33087	1.33087	0.00938677	EMID1	213779_at	Yes HIGH in G1
Ramp3	NM_019511	1.32878	1.32878	0.0208424	RAMP3	205326_at	Yes HIGH in G1
Acad11	NM_175324	1.32061	1.32061	0.0160732	ACAD11	225573_at	Yes HIGH in G1
Hexim1	NM_138753	1.31865	1.31865	0.0416699	HEXIM1	202815_s_at	Yes HIGH in G1
Hexim1	NM_138753	1.31865	1.31865	0.0416699	HEXIM1	202814_s_at	Yes HIGH in G1
Sox18	NM_009236	1.3176	1.3176	0.0181007	SOX18	219568_x_at	Yes HIGH in G1
Kat2a	NM_001038010	1.31589	1.31589	0.0136216	KAT2A	202182_at	Yes HIGH in G1
Lmcd1	NM_144799	1.31341	1.31341	0.00317116	LMCD1	218574_s_at	Yes HIGH in G1
Rangrf	NM_021329	1.31295	1.31295	0.0086905	RANGRF	218526_s_at	Yes HIGH in G1
Rangrf	NM_021329	1.31295	1.31295	0.0086905	RANGRF	223554_s_at	Yes HIGH in G1
Bckdha	NM_007533	1.3107	1.3107	0.0172599	BCKDHA	229957_at	Yes HIGH in G1
Fbln2	NM_007992	1.31042	1.31042	0.0204311	FBLN2	203886_s_at	Yes HIGH in G1
Tmem101	NM_029649	1.30678	1.30678	0.0471721	TMEM101	225004_at	Yes HIGH in G1
Tram1l1	NM_146140	1.30569	1.30569	0.0268284	TRAM1L1	244334_at	Yes HIGH in G1
Rnf146	NM_001110197	0.76896	-1.30046	0.0259967	RNF146	244517_x_at	Yes HIGH in G3
Chd7	NM_001081417	0.764783	-1.30756	0.0476276	KIAA1416	226123_at	Yes HIGH in G3
Chd7	NM_001081417	0.764783	-1.30756	0.0476276	KIAA1416	218829_s_at	Yes HIGH in G3
Ascc3	NM_001146089	0.762843	-1.31089	0.0140751	ASCC3	212815_at	Yes HIGH in G3
Ascc3	NM_001146089	0.762843	-1.31089	0.0140751	ASCC3	231269_at	Yes HIGH in G3
Glrx3	NM_023140	0.757746	-1.3197	0.0299964	GLRX3	214205_x_at	Yes HIGH in G3
Glrx3	NM_023140	0.757746	-1.3197	0.0299964	GLRX3	209080_x_at	Yes HIGH in G3
Cklf	NM_001037841	0.757369	-1.32036	0.00228539	CKLF	219161_s_at	Yes HIGH in G3
Cklf	NM_001037841	0.757369	-1.32036	0.00228539	CKLF	223451_s_at	Yes HIGH in G3
Cklf	NM_001037841	0.757369	-1.32036	0.00228539	CKLF	221058_s_at	Yes HIGH in G3
Zfp292	NM_013889	0.754952	-1.32459	0.0386426	ZNF292	212366_at	Yes HIGH in G3
Zfp292	NM_013889	0.754952	-1.32459	0.0386426	ZNF292	212368_at	Yes HIGH in G3
Rps27a	NM_024277	0.752696	-1.32856	0.0188051	RPS27A	200017_at	Yes HIGH in G3
Rpl22l1	NM_026517	0.750115	-1.33313	0.0391393	RPL22L1	225541_at	Yes HIGH in G3
Cd2ap	NM_009847	0.749582	-1.33408	0.0050485	CD2AP	203593_at	Yes HIGH in G3
Pdcd10	NM_019745	0.745886	-1.34069	0.042813	PDCD10	210907_s_at	Yes HIGH in G3
Chrdl2	NM_133709	0.745666	-1.34108	0.0445559	CHRDL2	223987_at	Yes HIGH in G3
Elf5	NM_010125	0.745122	-1.34206	0.0275295	ELF5	220624_s_at	Yes HIGH in G3
Elf5	NM_010125	0.745122	-1.34206	0.0275295	ELF5	220625_s_at	Yes HIGH in G3
Eif5	AF357387	0.742009	-1.34769	0.00824715	EIF5	208290_s_at	Yes HIGH in G3
Eif5	AF357387	0.742009	-1.34769	0.00824715	EIF5	208708_x_at	Yes HIGH in G3
Eif5	AF357387	0.742009	-1.34769	0.00824715	EIF5	208705_s_at	Yes HIGH in G3
Uck2	ENSMUST00000053686	0.736549	-1.35768	0.0142252	UCK2	209825_s_at	Yes HIGH in G3
Mcts1	NM_026902	0.728117	-1.37341	0.0160439	MCTS1	218163_at	Yes HIGH in G3
Lrrcc1	NM_028915	0.723241	-1.38266	0.0360972	LRRCC1	231872_at	Yes HIGH in G3
Zfc3h1	NM_001033261	0.722675	-1.38375	0.0263965	ZFC3H1	244499_at	Yes HIGH in G3
Cp	NM_001042611	0.722444	-1.38419	0.00149144	CP	204846_at	Yes HIGH in G3
Cp	NM_001042611	0.722444	-1.38419	0.00149144	CP	227253_at	Yes HIGH in G3
Cp	NM_001042611	0.722444	-1.38419	0.00149144	CP	228143_at	Yes HIGH in G3
Cp	NM_001042611	0.722444	-1.38419	0.00149144	CP	214282_at	Yes HIGH in G3
Btc	NM_007568	0.721283	-1.38642	0.0484743	BTC	241412_at	Yes HIGH in G3
Ssbp1	NM_028358	0.721105	-1.38676	0.0285799	SSBP1	202591_s_at	Yes HIGH in G3
Qser1	NM_001123327	0.715762	-1.39711	0.0190051	QSER1	244563_at	Yes HIGH in G3
Qser1	NM_001123327	0.715762	-1.39711	0.0190051	QSER1	226265_at	Yes HIGH in G3
Qser1	NM_001123327	0.715762	-1.39711	0.0190051	QSER1	229982_at	Yes HIGH in G3
Fam38a	ENSMUST00000064316	0.694517	-1.43985	0.0462516	FAM38A	202771_at	Yes HIGH in G3
Cdk6	NM_009873	0.692609	-1.44382	0.000938581	CDK6	235287_at	Yes HIGH in G3
Cdk6	NM_009873	0.692609	-1.44382	0.000938581	CDK6	224851_at	Yes HIGH in G3
Cdk6	NM_009873	0.692609	-1.44382	0.000938581	CDK6	224848_at	Yes HIGH in G3
Cdk6	NM_009873	0.692609	-1.44382	0.000938581	CDK6	243000_at	Yes HIGH in G3
Cdk6	NM_009873	0.692609	-1.44382	0.000938581	CDK6	224847_at	Yes HIGH in G3
Ipo7	AF357383	0.685787	-1.45818	0.0488217	IPO7	200995_at	Yes HIGH in G3
Ipo7	AF357383	0.685787	-1.45818	0.0488217	IPO7	200992_at	Yes HIGH in G3
Rdx	NM_001104617	0.675705	-1.47993	0.016562	NUDT1	228231_at	Yes HIGH in G3
Snrpe	NM_009227	0.667683	-1.49772	0.0159963	SNRPE	203316_s_at	Yes HIGH in G3
Taf1d	BC056964	0.632689	-1.58056	0.0234336	TAF1D	222728_s_at	Yes HIGH in G3
Taf1d	BC056964	0.632689	-1.58056	0.0234336	TAF1D	221580_s_at	Yes HIGH in G3
2310005N03Rik	NM_025511	0.605076	-1.65268	0.00792752	FAM36A	224824_at	Yes HIGH in G3
Cytip	NM_139200	0.516146	-1.93744	0.0120608	CYTIP	209606_at	Yes HIGH in G3
Mmp12	NM_008605	0.495585	-2.01782	0.0432554	MMP12	204580_at	Yes HIGH in G3
F11r	NM_172647	0.047504	-21.0509	9.99526e-05	F11R	223000_s_at	Yes HIGH in G3
F11r	NM_172647	0.047504	-21.0509	9.99526e-05	F11R	224097_s_at	Yes HIGH in G3
F11r	NM_172647	0.047504	-21.0509	9.99526e-05	F11R	221664_s_at	Yes HIGH in G3
